# Supplementary material for: Clinical indicators combined with S100A12/TLR2 signaling molecules to establish a new scoring model for coronary artery lesions in Kawasaki disease
Source: PLoS One. 2023 Oct 12;18(10):e0292653. doi: 10.1371/journal.pone.0292653 (PMC10569519; doi:10.1371/journal.pone.0292653)
Supplement: S1 Data — (XLSX) [file pone.0292653.s001.xlsx]

## Sheet: 最终版本
number	gender	age（m）	Hospitalization days	weight(kg)	height(cm)	BMI	Fever days	assignment2	assignment3	rash	conjunctivitis	Lip/tongue	lymphadenitis	limbs	APTT	PT	TT	FIB	urinary occult blo	U-LEU	IL-6	IL-10	IL-2	IL-4	TNF-α	IFN-r	CRP	HGB	Lymphocyte count	red blood cell count	white blood cell count	platelet count	Eosinophil count	Neutrophil count	NLR	IgE	IgM	IgG	IgA	CK	LDH	CK-ＭＢ	CD3+CD4+T	CD3+T	CD19+B	CD3+CD8+T	CD4+/CD8+T	Na	CL
1	1	34.68	10	13.00	95.00	14.4044	9	2	3	1	0	1	1	1	42.8000	15.8000	14.5000	5.5100		0	808.5600	83.6100	11.2200	3.5000	10.9400	36.8900	70.5700	126.0000	1.2000	4.4400	3.8800	70.0000	0.0900	2.5600	2.13333	27.2000	1.0200	5.5400	0.5400	40.0000	419.0000	39.0000	61.0000	693.0000	588.0000	229.0000	1.9400	132.8000	98.4000
2	1	55.08	13	19.00	117.00	13.8798	11	2	3	1	1	1	0	1	33.0000	19.9000	10.0000	2.1200	0	0	148.9700	111.9800	3.9100	2.0500	1.8000	3.8000	52.3000	112.0000	0.8700	4.1100	8.6800	210.0000	0.2800	7.1500	8.21839	35.8000	1.0700	5.1100	1.2400	85.0000	242.0000	35.0000	135.0000	2708.0000	551.0000	962.0000	1.8000	133.7000	96.7000
3	1	41.4	5	15.00	94.00	16.976	5	0	0	0	1	1	1	1	30.1000	15.3000	11.4000	4.7800		0	25.7600	8.2800	3.6200	3.4800	11.6600	2.9100	25.2000	119.0000	6.6200	4.5000	14.7300	514.0000	0.4400	6.3000	0.951662	20.5000	1.0700	7.0600	0.7000	60.0000	396.0000	55.0000	397.0000	3907.0000	2866.0000	864.0000	3.1000	137.8000	100.6000
4	1	56.04	9	15.50	103.00	14.6102	7	2	3	1	1	0	1	1	33.2000	15.9000	11.8000	3.0700	0	0	274.3100	11.3500	8.4600	2.9100	3.5600	5.2600	14.2000	144.0000	1.4000	4.8100	9.9400	371.0000	0.0400	8.3300	5.95	685.0000	1.2900	7.9600	0.6100	68.0000	417.0000	26.0000	406.0000	678.0000	699.0000	208.0000	1.9500	135.6000	93.5000
5	1	55.92	8	15.00	108.00	12.8601	7	2	3	1	1	1	1	0	30.2000	17.9000	11.3000	2.8000	0	1+	8.7600	4.2000	3.2500	2.3700	3.2000	4.9600	51.8000	127.0000	2.0700	4.2600	6.4900	199.0000	0.0000	4.0900	1.97585	435.0000	0.5700	4.0400	0.7700	94.0000	324.0000	23.0000	775.0000	1319.0000	753.0000	471.0000	1.6500	136.3000	102.1000
6	0	37.44	5	19.00	106.00	16.9099	5	0	0	1	1	1	0	1	44.0000	14.2000	13.6000	6.6200	0	0	390.9800	7.2800	3.6100	2.4200	2.2900	5.4100	134.0000	122.0000	2.2200	4.8000	15.6400	364.0000	0.2500	12.1400	5.46847	28.2000	1.1600	7.7300	0.8500	80.0000	301.0000	16.0000	710.0000	1261.0000	637.0000	451.0000	1.5700	134.7000	101.7000
7	1	19.68	4	10.50	88.00	13.5589	4	0	0	0	1	1	1	0	32.0000	14.9000	12.8000	5.9100	0	0	128.0800	11.0700	8.2400	4.9800	11.3700	10.6500	51.2000	104.0000	4.2400	3.7700	15.7700	386.0000	0.1500	10.6100	2.50236	16.8000	1.1300	6.9900	0.6200	293.0000	1816.0000	290.0000	110.0000	3078.0000	2149.0000	817.0000	3.0700	127.9000	93.8000
8	1	43.2	4	15.00	105.00	13.6054	5	0	0	1	1	1	1	0	29.2000	15.7000	12.5000	4.4100		0	41.0400	10.3200	5.7800	6.1200	10.4200	10.2100	44.1000	106.0000	2.4500	3.9800	15.1900	312.0000	0.1700	11.8000	4.81633	37.7000	1.6000	7.1300	0.4400	52.0000	262.0000	28.0000	1036.0000	1544.0000	824.0000	457.0000	2.2700	135.6000	102.8000
9	0	21.48	4	12.00	80.00	18.75	4	0	0	1	1	1	1	0	33.2000	15.9000	11.8000	3.0700	0	0	26.7100	6.3400	3.2000	2.9400	5.8900	2.7800	13.8000	103.0000	3.5100	3.8600	8.5200	602.0000	0.1400	4.1200	1.17379	30.9000	1.4900	19.6000	0.5200	33.0000	335.0000	30.0000	135.0000	2708.0000	551.0000	962.0000	1.8000	139.6000	99.8000
10	1	8.64	7	10.00	72.00	19.2901	6	0	0	1	1	1	0	1	42.9000	15.2000	11.2000	3.4500	0	0	30.4200	13.6400	4.2200	4.0900	11.5800	73.8100	29.7000	118.0000	14.8500	4.4100	26.1500	373.0000	0.0500	9.1000	0.612795	28.8000	0.6700	4.0700	0.27	94.0000	545.0000	40.0000	4312.0000	11215.0000	3179.0000	5709.0000	0.7600	136.2000	96.3000
11	0	29.16	3	14.00	95.00	15.5125	5	0	0	1	0	1	1	1	30.9000	13.9000	11.6000	5.5900	0	3+	13.8700	4.6500	9.8300	2.9100	6.7400	3.9700	20.1000	102.0000	4.0000	3.7400	9.6700	412.0000	0.1900	4.9800	1.245	30.9000	1.1100	6.7600	0.3200	98.0000	253.0000	23.0000	1623.0000	2730.0000	839.0000	1181.0000	1.3700	136.9000	101.3000
12	0	117.48	6	39.00	141.00	19.6167	6	0	0	1	1	1	0	1	30.4000	16.8000	11.8000	1.7600	0	0	20.5500	11.6600	3.1600	2.9400	4.4100	2.3900	15.9000	131.0000	1.4700	4.4900	9.8700	304.0000	0.0000	7.8900	5.36735	20.6000	1.3600	8.3100	1.4400	79.0000	247.0000	21.0000	39.0000	554.0000	523.0000	266.0000	1.0500	140.1000	104.3000
13	0	58.56	11	20.00	115.00	15.1229	11	2	3	0	1	1	1	1	60.2000	14.1000	16.2000	4.4000	+-	0-1	127.8900	149.6000	1.1900	1.1800	1.1800	4.2500	47.8000	125.0000	0.6700	4.6500	6.3000	15.0000	0.0000	5.2400	7.8209	252.0000	0.9400	6.0600	0.5400	28.0000	398.0000	26.0000	15.0000	132.0000	440.0000	37.0000	1.9100	123.1000	95.6000
14	1	90.96	7	26.00	124.00	16.9095	5	0	0	0	1	1	0	1	34.9000	18.5000	13.9000	4.1200	0	18-22	16.3900	7.4100	10.0500	3.4500	3.7500	6.0900	25.9700	113.0000	1.8200	3.9800	10.4700	295.0000	0.1700	7.7100	4.23626	3.2700	0.9100	7.2600	0.3400	82.0000	203.0000	21.0000	142.0000	1338.0000	1977.0000	653.0000	1.0400	137.3000	98.6000
15	0	72.72	6	23.00	121.00	15.7093	5	0	0	1	1	0	1	1	24.3000	15.3000	11.8000	2.4600	3+	0	48.1100	4.0100	3.8600	6.7200	7.1400	2.5900	33.7000	111.0000	0.6900	3.9800	9.3400	217.0000	0.0100	8.5400	12.3768	11.9000	0.7300	4.8800	0.3800	730.0000	284.0000	21.0000	99.0000	316.0000	349.0000	160.0000	0.6200	138.4000	107.5000
16	1	14.76	8	9.00	76.00	15.5817	6	0	0	1	0	1	1	1	30.4000	14.2000	11.5000	6.2000	0	0	104.8300	68.3300	16.8300	3.1500	1.5100	6.6900	71.4400	110.0000	4.5400	4.1000	12.1000	373.0000	0.3800	6.5200	1.43612	18.9000	0.8700	5.1600	0.27	99.0000	261.0000	28.0000	80.0000	2110.0000	1258.0000	333.0000	4.9100	139.0000	99.9000
17	0	63.12	9	23.00	114.00	17.6978	7	2	3	1	1	1	0	1	39.7000	14.6000	14.0000	3.9900	0	0	25.7400	6.2700	2.6200	2.9500	7.35	2.5300	82.0000	116.0000	0.4200	4.0300	8.5300	263.0000	0.0300	7.9200	18.8571	157.0000	0.7800	6.8100	0.4800	194.0000	302.0000	29.0000	13.0000	147.0000	240.0000	45.0000	1.7900	132.6000	97.0000
18	0	58.68	5	17.50	104.00	16.1797	4	0	0	1	1	1	0	1	27.6000	15.6000	12.9000	2.8500		0	1708.7500	15.1800	9.7800	3.3600	1.6400	4.5600	28.8000	111.0000	3.6100	3.9100	15.2200	362.0000	0.0800	11.0900	3.07202	206.0000	0.9800	7.8000	0.5500	54.0000	337.0000	17.0000	142.0000	1338.0000	1977.0000	653.0000	1.0400	133.9000	98.8000
19	0	18.6	5	11.50	83.00	16.6933	4	0	0	1	1	1	0	1	37.5000	14.6000	16.0000	5.9100		0	119.7400	6.8800	11.0000	4.0300	2.7200	9.8500	54.9800	111.0000	3.7900	4.7200	6.6700	409.0000	0.3700	2.3300	0.614776	5.4100	0.4200	5.1100	0.5100	53.0000	362.0000	41.0000	1397.0000	2139.0000	734.0000	588.0000	2.3800	139.2000	102.3000
20	0	9	5	10.00	67.00	22.2767	4	0	0	0	1	1	1	1	38.4000	16.9000	16.6000	2.3000	0	0	761.0100	28.4500	5.8100	3.3000	6.3900	9.4400	78.5000	88.0000	5.0800	3.3000	5.9600	633.0000	0.1700	0.3700	0.0728346	33.2000	0.4200	3.5600	0.3500	44.0000	383.0000	38.0000	127.0000	2033.0000	1499.0000	704.0000	1.7900	127.8000	98.0000
21	1	9.72	5	7.50	70.00	15.3061	4	0	0	1	1	0	1	0	37.7000	15.6000	14.1000	5.5900		0	112.6900	13.9000	4.5200	4.9000	6.0600	7.7500	160.0000	102.0000	7.7400	3.6900	20.4800	545.0000	0.1900	11.7400	1.5168	7.1900	0.4500	4.9700	0.27	139.0000	739.0000	81.0000	244.0000	5265.0000	2215.0000	1944.0000	1.8200	134.8000	97.3000
22	0	14.04	4	10.00	78.00	16.4366	4	0	0	1	1	1	0	1	30.4000	15.9000	11.7000	3.3900	0	0	23.7700	6.5300	3.6200	3.6000	4.3400	2.9100	16.4000	102.0000	3.6600	4.2800	4.9000	322.0000	0.1600	0.7900	0.215847	18.9000	0.7300	4.8800	0.3800	70.0000	488.0000	63.0000	192.0000	2104.0000	707.0000	806.0000	1.3900	138.2000	103.9000
23	1	78.6	6	17.50	115.00	13.2325	5	0	0	1	1	1	1	0	30.7000	17.2000	13.1000	2.0900	0	0	133.5700	36.8200	3.9000	3.0600	3.9200	2.7600	12.3000	105.0000	2.5600	3.8500	4.3400	202.0000	0.0500	1.6200	0.632812	125.0000	1.3600	8.0200	1.2100	1258.0000	298.0000	39.0000	168.0000	501.0000	351.0000	242.0000	0.6900	137.5000	104.2000
24	0	13.68	5	10.00	72.00	19.2901	5	0	0	1	1	1	0	1	40.6000	14.7000	13.3000	4.1400		0	145.4500	12.8400	3.1100	2.7000	6.9900	41.2900	88.2000	98.0000	2.1100	4.4000	5.7800	93.0000	0.0900	3.2200	1.52607	33.9000	0.4100	4.2200	0.27	97.0000	810.0000	90.0000	148.0000	1397.0000	698.0000	481.0000	1.9100	131.9000	100.8000
25	0	31.44	5	13.30	89.00	16.7908	5	0	0	1	1	0	1	1	49.2000	14.0000	14.0000	5.5900		0	63.8200	5.3500	0.7400	0.7800	1.3300	2.9100	180.0000	107.0000	2.2000	3.9500	18.4600	343.0000	0.4700	15.1900	6.90455	40.3000	1.0000	6.3800	0.5900	22.0000	279.0000	22.0000	52.0000	733.0000	550.0000	225.0000	2.1600	133.1000	96.4000
26	0	32.64	6	14.50	14.50	689.655	6	0	0	1	1	1	0	1	35.2000	14.4000	12.4000	5.0600	0	0	356.5500	12.5700	3.8100	3.8400	4.5300	5.9200	76.5000	111.0000	1.2400	3.8000	12.4400	333.0000	1.1000	9.2400	7.45161	814.0000	1.0200	6.9800	0.8400	87.0000	520.0000	76.0000	195.0000	605.0000	586.0000	321.0000	0.6100	135.1000	99.2000
27	1	43.2	4	14.00	98.00	14.5773	4	0	0	0	1	1	1	1	27.9000	13.5000	11.9000	7.4700	0	0	130.6500	13.3000	4.0000	3.7200	7.7200	2.1600	32.1000	103.0000	3.3500	4.0300	15.9900	719.0000	0.1800	11.9600	3.57015	21.3000	1.2000	8.0200	0.7500	24.0000	226.0000	20.0000	192.0000	2104.0000	707.0000	806.0000	1.3900	138.2000	98.9000
28	0	89.16	3	29.00	135.00	15.9122	4	0	0	1	1	1	1	0	36.2000	15.7000	12.3000	6.6100	0	1+	333.5600	33.4400	3.8100	4.0800	5.0400	6.3600	41.8000	113.0000	1.6600	4.7100	11.1700	499.0000	0.3800	8.2800	4.98795	462.0000	0.9900	9.4800	1.6200	30.0000	133.0000	14.0000	740.0000	1317.0000	248.0000	436.0000	1.7000	138.6000	102.2000
29	1	28.68	3	14.00	89.00	17.6745	3	0	0	1	1	1	1	0	36.4000	15.3000	11.8000	3.6500	0	0	66.4300	33.6200	3.4400	3.3000	5.3500	13.9500	79.3000	93.0000	3.5800	4.8900	8.0700	177.0000	0.1400	4.1700	1.1648	66.5000	0.7700	4.0100	0.4700	51.0000	364.0000	20.0000	1059.0000	1490.0000	633.0000	354.0000	2.9900	134.5000	102.9000
30	0	24	3	14.00	91.00	16.9062	4	0	0	1	1	1	0	1	45.1000	15.5000	12.4000	4.2500	0	0	29.2500	10.3000	3.7600	4.0800	5.3500	12.3700	50.7000	88.0000	2.7800	3.0900	7.1700	218.0000	0.3700	3.7800	1.35971	40.3000	0.6700	3.8300	0.27	35.0000	277.0000	12.0000	94.0000	1883.0000	819.0000	231.0000	6.7000	136.0000	103.7000
31	0	7.08	4	8.00	71.00	15.8699	5	0	0	1	1	1	0	1	24.9000	16.5000	10.9000	4.1400		0	138.8800	29.1600	3.2600	1.8600	2.9200	6.8000	16.0000	93.0000	3.3900	3.9100	9.4200	523.0000	0.7300	4.2600	1.25664	8.6200	0.6800	8.6200	0.6900	40.0000	261.0000	27.0000	645.0000	1314.0000	1280.0000	567.0000	1.1400	136.4000	101.8000
32	0	37.92	13	15.00	103.00	14.1389	11	2	3	1	1	1	1	0	40.2000	15.0000	13.3000	5.2200	0	0	195.3100	10.9400	3.2000	3.3000	3.4200	347.6600	145.0000	107.0000	0.3400	3.8300	4.8200	87.0000	0.3700	4.0000	11.7647	477.0000	0.7400	6.6300	0.9500	191.0000	532.0000	33.0000	140.0000	197.0000	86.0000	53.0000	2.6400	132.4000	96.4000
33	1	38.4	9	13.50	91.00	16.3024	8	2	3	1	1	0	1	0	27.8000	15.5000	10.4000	4.4100		0	21.0600	6.0600	3.3000	3.4200	4.9600	3.4500	18.0000	112.0000	1.0000	4.2500	6.3600	133.0000	0.0100	5.0900	5.09	119.0000	0.6900	4.9200	0.3100	60.0000	316.0000	28.0000	1059.0000	1490.0000	633.0000	354.0000	2.9900	134.7000	100.0000
34	0	33.72	5	15.00	98.00	15.6185	5	0	0	0	1	1	1	0	38.8000	13.8000	12.2000	5.0100	0	0	129.2700	61.9500	4.4200	4.2200	8.3500	34.5000	71.8000	109.0000	1.1500	4.0100	6.0300	164.0000	0.0600	4.7200	4.10435	16.3000	0.5400	4.0400	0.3900	79.0000	455.0000	70.0000	592.0000	790.0000	426.0000	224.0000	2.6400	132.2000	100.3000
35	0	76.8	5	21.00	117.00	15.3408	5	0	0	1	1	1	0	1	29.4000	15.3000	13.3000	2.7800		0	64.1300	6.7400	5.1300	4.4500	2.7200	5.7400	19.3000	125.0000	2.1400	4.5300	11.1600	204.0000	0.1600	8.6200	4.02804	235.0000	0.7800	7.1200	0.8000	408.0000	327.0000	26.0000	63.0000	1455.0000	421.0000	689.0000	1.0000	137.0000	101.1000
36	0	15.96	8	11.00	83.00	15.9675	7	2	3	1	1	1	1	1	46.1000	15.1000	12.6000	5.0600	0	0	50.0200	5.0400	3.1600	3.4200	3.7400	2.3900	150.4100	104.0000	2.0600	4.0200	10.1600	53.0000	0.1400	7.6200	3.69903	119.0000	1.0300	5.3100	0.27	81.0000	386.0000	61.0000	94.0000	577.0000	141.0000	113.0000	3.6600	137.9000	106.3000
37	1	39	3	12.50	95.00	13.8504	4	0	0	1	0	1	1	0	36.4000	13.8000	13.9000	4.7500		0	47.4000	20.4100	8.3600	10.2800	9.0800	4.5600	91.4000	90.0000	2.3300	3.4800	9.4000	223.0000	0.3600	6.4300	2.75966	397.0000	1.6300	5.9400	0.9200	19.0000	219.0000	10.0000	846.0000	1235.0000	893.0000	344.0000	2.4600	132.7000	102.4000
38	0	30.48	4	14.50	93.00	16.7649	4	0	0	1	1	1	1	1	37.1000	15.9000	12.9000	3.7500	0	0	138.0900	40.2100	6.8700	4.0200	6.1700	16.0600	41.1000	99.0000	3.6400	3.7100	7.8100	422.0000	0.1200	3.2500	0.892857	584.0000	1.6200	10.2000	1.4300	40.0000	471.0000	35.0000	1849.0000	2573.0000	1329.0000	650.0000	2.8500	133.2000	100.7000
39	1	37.92	4	16.00	101.00	15.6847	4	0	0	1	1	1	0	1	40.2000	16.0000	12.9000	4.3000	0	0	113.8900	24.8000	3.1000	4.4900	2.8200	21.5000	92.9000	111.0000	4.7400	3.9000	12.5900	140.0000	0.6800	6.9200	1.45992	874.0000	0.9500	5.9600	0.4800	82.0000	476.0000	65.0000	2262.0000	3132.0000	1658.0000	913.0000	2.4800	135.3000	104.7000
40	0	16.2	8	11.50	85.00	15.917	7	2	3	1	1	1	1	0	35.3000	15.9000	12.2000	5.5100	0	0	169.7500	99.4000	2.6900	0.4000	4.4700	26.0900	52.6000	108.0000	2.5500	3.9900	5.2500	108.0000	0.3800	1.9200	0.752941	94.1000	0.6400	5.0200	0.27	102.0000	595.0000	94.0000	113.0000	1582.0000	731.0000	417.0000	2.8200	129.7000	98.4000
41	0	70.2	6	18.50	115.00	13.9887	5	0	0	1	1	0	1	0	33.6000	15.0000	11.3000	5.7400	0	0	25.2300	4.2900	3.3000	3.4800	4.5300	3.9100	165.0000	105.0000	3.8100	4.0200	9.4800	321.0000	0.2900	4.3600	1.14436	38.0000	0.8900	7.2100	0.5600	205.0000	482.0000	70.0000	36.0000	988.0000	436.0000	306.0000	2.3100	132.3000	98.2000
42	0	95.52	8	49.00	139.00	25.361	8	2	3	0	1	1	1	1	30.5000	16.0000	11.3000	4.1400	0	0	366.6100	17.8500	4.3500	2.4200	3.9200	9.0500	38.6000	112.0000	1.8300	3.8500	9.9600	242.0000	0.0800	6.8000	3.71585	40.3000	0.6100	7.6300	1.5400	69.0000	362.0000	42.0000	1849.0000	2573.0000	1329.0000	650.0000	2.8500	141.5000	104.3000
43	0	52.68	6	20.00	109.00	16.8336	6	0	0	0	1	1	1	1	33.7000	16.0000	11.5000	4.3000	0	0	42.0300	12.8400	3.0600	3.2400	3.7400	2.6500	36.4000	111.0000	1.4100	4.2200	8.9300	312.0000	1.1300	5.9300	4.20567	74.4000	1.1800	8.2500	0.9900	128.0000	689.0000	115.0000	341.0000	751.0000	489.0000	372.0000	0.9200	132.8000	99.7000
44	0	109.8	7	37.00	146.00	17.3579	6	0	0	1	1	1	0	1	39.7000	14.7000	13.7000	3.4000	0	0	318.1100	5.3200	3.8800	2.1500	6.4200	0.4900	49.1000	97.0000	1.1200	3.8900	3.7300	244.0000	0.0300	2.4100	2.15179	20.1000	0.4800	6.3000	0.6000	75.0000	265.0000	22.0000	54.0000	961.0000	274.0000	441.0000	1.0600	135.1000	102.3000
45	0	12.6	6	10.00	77.00	16.8663	7	2	3	1	1	1	0	0	48.4000	14.9000	12.8000	3.7400	0	0	86.3800	59.3300	4.8800	3.3000	4.9000	3.9700	38.5200	100.0000	3.2900	3.5200	7.9900	83.0000	0.1400	4.1700	1.26748	44.6000	0.5800	6.0500	0.27	90.0000	298.0000	19.0000	196.0000	3268.0000	661.0000	751.0000	3.1400	139.7000	103.2000
46	0	18.72	8	10.50	82.50	15.427	8	2	3	1	1	1	1	0	47.7000	15.0000	14.3000	4.3500	0	0	89.5500	18.7900	4.9700	4.6200	14.9800	223.4500	60.7000	102.0000	1.0600	4.0700	4.9800	50.0000	0.1400	3.6000	3.39623	17.6000	0.5600	4.1600	0.3600	67.0000	415.0000	23.0000	400.0000	519.0000	245.0000	79.0000	5.0700	138.8000	102.5000
47	0	48	6	17.00	107.00	14.8485	5	0	0	1	1	1	0	1	30.5000	16.7000	12.3000	3.8000	0	0	73.3300	14.2900	4.1800	4.3200	3.4100	10.2400	29.0000	111.0000	1.1700	3.8600	2.9900	130.0000	0.1300	1.4300	1.22222	557.0000	0.8300	6.7200	0.27	115.0000	463.0000	109.0000	57.0000	672.0000	40.0000	232.0000	1.6300	138.1000	103.2000
48	1	56.04	7	16.50	108.00	14.1461	6	0	0	1	0	1	1	1	32.5000	14.8000	12.4000	8.8200	0	0	103.4100	24.4300	3.2000	3.0000	3.8700	5.8900	235.0000	107.0000	1.4200	3.9800	16.5100	360.0000	0.5400	13.8900	9.78169	103.0000	0.8500	6.0300	0.8400	29.0000	215.0000	17.0000	447.0000	935.0000	394.0000	452.0000	0.9900	140.7000	101.9000
49	0	24.84	4	12.50	88.00	16.1415	4	0	0	1	1	0	1	1	23.1000	16.4000	11.2000	6.4000	0	3-5	105.9200	21.8400	4.1800	4.2600	5.7400	0.4700	41.4000	126.0000	4.8100	4.5900	20.1900	279.0000	0.5700	13.1400	2.73181	965.0000	1.3700	6.2200	1.4200	150.0000	368.0000	53.0000	279.0000	3035.0000	2093.0000	977.0000	2.1000	139.7000	98.5000
50	1	30.96	5	13.00	92.00	15.3592	5	0	0	0	1	1	0	1	26.4000	16.3000	12.1000	5.7400		0	276.8000	5.1300	2.9200	2.7600	3.1400	2.2600	91.6000	114.0000	1.3500	4.5000	9.1600	375.0000	0.1000	7.5000	5.55556	12.9000	0.6400	5.3000	0.6200	66.0000	451.0000	44.0000	30.0000	439.0000	486.0000	80.0000	4.1300	137.8000	99.0000
51	0	3.72	3	6.50	64.00	15.8691	5	0	0	1	1	1	1	0	30.5000	16.9000	10.4000	6.6100	0	0	82.0500	3.6300	2.5500	2.8800	6.4500	4.5000	113.0000	92.0000	3.1000	3.5600	15.0400	766.0000	0.0200	11.0900	3.57742	4.9800	0.5200	4.5600	0.4300	55.0000	306.0000	34.0000	76.0000	1313.0000	359.0000	378.0000	2.3200	138.5000	96.9000
52	0	64.92	8	23.00	115.00	17.3913	6	0	0	1	1	1	0	1	33.6000	15.4000	11.6000	5.5900	0	0	21.7900	7.9100	4.0000	3.7200	3.8900	4.6300	49.6000	101.0000	2.2600	3.8900	9.2900	136.0000	0.0600	5.2900	2.34071	62.3000	0.8800	8.8500	0.9100	37.0000	512.0000	34.0000	737.0000	1842.0000	410.0000	866.0000	0.8500	138.6000	101.2000
53	0	26.4	7	16.00	94.00	18.1077	7	2	3	1	1	1	0	1	50.8000	16.3000	12.2000	4.6300	0	0	19.4200	4.0000	3.0600	3.4200	40.5700	2.3900	130.0000	93.0000	2.3000	3.4300	9.8700	267.0000	0.4500	6.4200	2.7913	131.0000	0.9200	22.6000	0.5800	17.0000	280.0000	16.0000	133.0000	1686.0000	492.0000	501.0000	2.2300	137.4000	100.1000
54	0	78.84	9	22.00	123.00	14.5416	7	2	3	1	1	1	1	0	38.8000	18.3000	11.2000	2.7800	0	0	79.8000	6.8800	1.8600	1.8000	33.0200	1.1500	45.9000	113.0000	1.3600	4.2800	7.2600	167.0000	0.5400	4.9800	3.66176	103.0000	1.4900	8.7500	1.7600	64.0000	356.0000	27.0000	90.0000	952.0000	152.0000	335.0000	1.4600	139.3000	102.0000
55	0	95.16	5	38.50	133.00	21.7649	5	0	0	1	1	1	0	1	26.6000	15.9000	11.7000	3.4800	0	0	74.2400	6.6100	1.2200	1.4000	1.5100	1.0300	23.6000	132.0000	2.1500	4.7100	16.5900	360.0000	0.0700	13.8700	6.45116	78.7000	0.4400	8.1800	2.2900	31.0000	268.0000	15.0000	866.0000	1621.0000	501.0000	719.0000	1.2000	137.9000	103.7000
56	1	96.84	5	23.00	129.00	13.8213	5	0	0	1	0	1	1	1	31.3000	16.8000	11.9000	3.1200	0	0	22.9300	5.0400	3.8100	2.8800	2.9400	2.3300	31.4000	114.0000	1.1800	3.8000	14.1900	340.0000	0.0500	12.7600	10.8136	2.3	1.2800	8.7200	1.7400	626.0000	370.0000	28.0000	225.0000	628.0000	436.0000	294.0000	0.7700	139.1000	100.8000
57	1	31.2	6	12.50	92.00	14.7684	6	0	0	1	1	0	1	1	40.3000	16.9000	12.5000	3.2600	0	0	19.5200	6.8100	3.1100	2.5100	3.3200	4.1400	46.1000	117.0000	1.9000	4.1500	4.8500	95.0000	0.1100	2.5500	1.34211	555.0000	0.9100	6.7000	0.3900	197.0000	1159.0000	150.0000	907.0000	1265.0000	619.0000	336.0000	2.7000	130.2000	99.9000
58	0	52.44	7	17.00	108.00	14.5748	6	0	0	0	1	1	1	1	21.5000	18.1000	11.2000	3.8300	0	0	19.4200	7.2700	3.0600	2.8200	3.4400	2.7800	47.5000	107.0000	2.8800	4.0300	6.5400	204.0000	0.0300	3.4900	1.21181	108.0000	0.4700	9.4800	1.1800	74.0000	282.0000	17.0000	1233.0000	2048.0000	785.0000	774.0000	1.5900	132.2000	100.3000
59	1	18.12	4	12.00	82.00	17.8465	4	0	0	1	1	1	0	1	33.8000	17.2000	11.1000	3.5500		0	135.2800	18.3400	4.4600	4.5600	29.4300	2.9100	24.8000	107.0000	3.9600	4.2800	6.6400	404.0000	0.3700	1.6800	0.424242	103.0000	1.1700	8.7900	0.3800	54.0000	326.0000	34.0000	447.0000	795.0000	1186.0000	361.0000	1.2400	139.9000	103.3000
60	1	11.16	4	9.20	74.00	16.8006	5	0	0	1	1	0	1	1	26.3000	16.5000	12.5000	4.5100		0	28.2700	10.8600	3.9300	4.2000	6.3300	5.4900	52.0000	78.0000	6.2600	3.0600	8.4300	1050.0000	0.3200	1.5800	0.252396	26.8000	0.6800	6.8200	0.3100	400.0000	317.0000	37.0000	398.0000	5813.0000	2022.0000	1985.0000	1.7900	138.7000	102.4000
61	0	64.92	5	17.00	108.00	14.5748	5	0	0	1	1	1	1	0	34.5000	16.0000	12.1000	4.3000	0	0	43.0300	10.0200	3.7600	3.9600	4.9600	3.0300	23.4000	117.0000	3.0200	4.2300	6.6900	404.0000	0.3700	2.8200	0.933775	220.0000	1.0400	6.1300	1.6900	38.0000	323.0000	31.0000	484.0000	696.0000	428.0000	199.0000	2.4400	137.3000	99.5000
62	0	113.28	4	30.00	133.00	16.9597	4	0	0	1	1	1	0	1	30.7000	16.0000	11.6000	5.8200	0	0	255.2600	16.0000	3.3000	2.8800	3.5000	3.5100	107.0000	119.0000	2.5000	4.3900	4.3100	448.0000	0.0900	1.4500	0.58	3.9500	0.8100	7.4300	1.0000	30.0000	308.0000	16.0000	57.0000	672.0000	40.0000	232.0000	1.6300	135.2000	96.1000
63	0	45.96	4	16.00	101.00	15.6847	5	0	0	1	1	1	1	0	26.6000	15.3000	12.2000	5.5900	0	0	41.9200	32.0100	13.6300	11.2700	30.2100	2.7200	44.4000	107.0000	1.9200	3.6700	16.9000	280.0000	0.0200	13.8600	7.21875	18.7000	1.5500	7.8900	0.8900	62.0000	202.0000	18.0000	608.0000	933.0000	927.0000	302.0000	2.0100	138.3000	102.6000
64	0	63.6	8	21.00	105	19.0476	7	2	3	1	1	0	1	1	26.6000	17.1000	10.6000	6.3600	0	0	86.1400	24.9700	4.1400	3.8400	2.4800	3.8000	21.8000	124.0000	1.9800	4.5500	17.5600	347.0000	0.0800	13.6000	6.86869	1130.0000	0.7100	7.6900	1.0100	115.0000	233.0000	22.0000	112.0000	711.0000	383.0000	219.0000	1.9600	137.7000	97.2000
65	0	54.6	4	16.00	107.00	13.975	5	0	0	1	1	1	1	0	24.2000	15.8000	11.7000	4.6300	0	0	26.7100	6.3400	3.2000	2.9400	5.4100	2.3300	37.6000	104.0000	2.1500	3.6900	7.5400	401.0000	0.1500	4.6300	2.15349	11.6000	0.9100	8.5400	0.7800	127.0000	335.0000	40.0000	891.0000	1636.0000	624.0000	510.0000	1.7500	134.0000	99.3000
66	1	58.8	4	19.00	112.00	15.1467	6	0	0	0	1	1	1	1	33.6000	16.8000	10.8000	4.5500	0	0	20.5500	11.6600	3.1600	2.9400	3.1800	4.4100	23.9000	107.0000	1.6900	4.0000	6.1800	158.0000	0.3400	3.5500	2.10059	82.2000	1.2200	6.7300	0.8500	162.0000	329.0000	30.0000	117.0000	1170.0000	460.0000	427.0000	1.5900	138.5000	102.0000
67	0	68.52	8	17.50	109.00	14.7294	7	2	3	1	1	1	1	0	31.3000	14.9000	12.4000	7.9500	0	0	248.6900	30.5500	10.6500	2.5700	4.4500	21.0600	153.0000	90.0000	0.3400	3.0700	11.9300	279.0000	0.0300	11.3700	33.4412	26.8000	0.6400	5.3000	0.6200	49.0000	205.0000	12.0000	341.0000	751.0000	489.0000	372.0000	0.9200	127.4000	91.0000
68	1	18.6	5	11.00	78.00	18.0802	5	0	0	1	1	1	0	1	34.0000	16.2000	11.7000	6.8900		0	8.5700	4.6600	3.3900	3.4800	4.2200	2.5900	38.7000	118.0000	3.5800	4.3300	5.7500	327.0000	0.1700	1.8400	0.513966	25.1000	1.0100	5.3400	0.3300	43.0000	222.0000	18.0000	1305.0000	2199.0000	1300.0000	785.0000	1.6600	136.9000	103.1000
69	1	11.28	4	11.00	74.00	20.0877	5	0	0	1	0	1	1	1	33.9000	16.1000	13.1000	8.4400	0	0	190.5200	19.9600	3.7600	3.7800	10.0400	2.3900	40.6000	98.0000	3.6200	3.3700	6.3200	381.0000	0.4000	1.8400	0.508287	56.5000	0.7800	7.0000	0.4400	40.0000	209.0000	21.0000	122.0000	2212.0000	2329.0000	457.0000	3.5900	137.5000	101.5000
70	0	16.08	5	11.00	78.00	18.0802	6	0	0	1	1	0	1	1	36.2000	16.5000	12.4000	6.6600		0	25.7400	6.2700	2.6200	2.9500	3.0400	2.7200	119.0000	117.0000	3.8000	4.4500	13.2900	339.0000	1.1400	7.1900	1.89211	25.6000	0.7700	5.5500	0.27	117.0000	838.0000	108.0000	1656.0000	2471.0000	1248.0000	554.0000	2.9900	136.2000	102.0000
71	1	70.92	5	19.00	120.00	13.1944	6	0	0	1	1	1	1	0	39.1000	17.4000	12.8000	6.2300	+-	0	761.0100	28.4500	5.8100	3.3000	4.0100	2.2600	110.0000	121.0000	2.5100	4.3100	6.1000	503.0000	0.1200	2.9900	1.19124	165.0000	0.9000	7.0100	1.1300	25.0000	285.0000	18.0000	212.0000	485.0000	224.0000	153.0000	1.3900	138.0000	103.8000
72	0	53.52	5	18.00	108.00	15.4321	6	0	0	0	1	1	1	1	35.3000	16.6000	14.5000	6.3600	2+	0	110.9500	49.6700	8.8600	8.1500	7.3900	3.8000	118.0000	114.0000	0.9500	4.3200	10.2600	323.0000	0.0400	9.0200	9.49474	49.9000	0.9300	7.7600	1.5200	784.0000	329.0000	31.0000	23.0000	513.0000	579.0000	188.0000	1.4600	132.5000	98.7000
73	0	10.2	5	9.00	73.00	16.8887	7	2	3	1	1	1	1	0	41.0000	16.3000	13.3000	5.7400	0	0	147.9100	11.2100	3.3000	2.8200	3.5000	2.9100	164.0000	82.0000	2.1600	3.5900	12.2200	132.0000	0.0200	9.3900	4.34722	33.2000	0.9900	8.2200	0.4800	10.0000	184.0000	8.0000	685.0000	1017.0000	1047.0000	303.0000	2.2600	137.9000	102.9000
74	0	8.16	4	10.00	71.00	19.8373	4	0	0	1	1	0	1	1	33.2000	16.5000	12.2000	6.6600	0	0	155.3700	5.0700	1.3700	1.9400	4.1600	1.9700	148.0000	115.0000	3.4100	4.1700	13.7700	460.0000	0.4700	8.7600	2.56891	14.7000	0.5700	3.0300	0.27	92.0000	232.0000	18.0000	116.0000	1511.0000	1107.0000	349.0000	3.0100	137.7000	103.3000
75	0	53.76	4	18.00	103.00	16.9667	5	0	0	1	1	1	0	1	30.8000	16.3000	11.3000	6.6100	0	2+	23.7700	6.5300	3.6200	3.6000	4.9500	3.9100	118.0000	112.0000	2.6100	4.2000	11.3600	362.0000	0.3100	8.2800	3.17241	33.2000	1.1000	5.6300	1.0000	33.0000	348.0000	21.0000	1313.0000	2220.0000	608.0000	947.0000	1.3900	138.6000	101.4000
76	0	23.28	6	15.00	94.00	16.976	5	0	0	1	1	1	1	0	39.7000	16.3000	13.4000	3.0800	0	0	117.3200	46.5400	4.0000	3.8400	6.0000	4.6300	38.8000	109.0000	1.4600	3.7700	4.7500	154.0000	0.3100	2.3500	1.60959	484.0000	0.8800	6.4200	0.6600	94.0000	426.0000	55.0000	59.0000	986.0000	375.0000	340.0000	1.5800	138.2000	106.5000
77	1	45.96	3	15.00	101.00	14.7044	6	0	0	1	1	1	0	1	32.0000	17.3000	11.5000	5.0100	0	0	21.6900	6.9900	2.7800	2.9400	4.1200	12.4500	41.6000	116.0000	3.4200	4.2800	10.4700	429.0000	0.4200	5.9400	1.73684	136.0000	1.2500	8.3300	0.7000	62.0000	285.0000	26.0000	1290.0000	2126.0000	1057.0000	554.0000	2.3300	142.3000	104.2000
78	1	73.44	4	25.00	122.00	16.7966	5	0	0	1	1	1	1	0	27.6000	16.8000	11.2000	6.1200		0	42.2500	6.9000	3.4400	3.5400	4.1200	2.6500	25.9000	106.0000	3.4300	3.9100	15.2000	363.0000	0.1200	10.0600	2.93294	220.0000	1.6300	8.7500	1.9400	23.0000	190.0000	10.0000	1259.0000	2605.0000	1201.0000	1221.0000	1.0300	138.4000	104.1000
79	0	15.24	5	10.00	83.00	14.5159	5	0	0	1	1	1	1	1	32.5000	16.5000	11.2000	6.0200	0	0	145.4500	12.8400	3.1100	2.7000	3.0600	2.5200	57.7000	123.0000	2.7800	4.5800	18.3100	382.0000	0.2100	14.4900	5.21223	38.7000	0.7500	6.5100	0.3800	71.0000	404.0000	69.0000	65.0000	1811.0000	1217.0000	415.0000	2.9100	131.3000	95.3000
80	0	59.4	4	18.50	115.00	13.9887	7	2	3	0	1	1	1	1	29.8000	18.7000	10.7000	4.5500	0	0	130.6500	13.3000	4.0000	3.7200	5.4100	3.0300	36.1000	100.0000	6.0700	3.7900	10.3400	521.0000	0.6400	3.0600	0.504119	45.6000	1.2700	10.7000	2.4000	37.0000	202.0000	16.0000	1045.0000	1704.0000	719.0000	564.0000	1.8500	142.2000	99.9000
81	0	2.64	6	6.50	58.00	19.3222	6	0	0	1	1	1	1	0	33.5000	17.0000	12.2000	7.8300	0	0	123.4800	15.0100	2.8700	2.7600	4.1000	2.4600	126.0000	94.0000	6.2300	3.3100	14.4700	469.0000	0.3500	7.2000	1.1557	28.8000	0.6600	5.2700	0.3700	24.0000	346.0000	18.0000	354.0000	2560.0000	2572.0000	592.0000	3.3800	143.4000	104.4000
82	0	100.56	6	29.50	134.00	16.429	8	2	3	1	1	1	1	0	27.5000	16.7000	10.9000	5.7300	0	0	356.5500	12.5700	3.8100	3.8400	5.4100	4.7900	102.0000	101.0000	1.1900	3.7100	2.3000	324.0000	0.1200	0.8300	0.697479	139.0000	0.7300	8.5800	1.3800	35.0000	178.0000	13.0000	56.0000	194.0000	121.0000	95.0000	0.5900	140.3000	105.5000
83	0	18.36	8	13.50	88.00	17.4329	8	2	3	1	0	1	1	1	33.3000	16.1000	13.9000	4.5500		0	30.7500	19.9600	3.4800	3.3600	3.6500	3.4500	42.8000	121.0000	1.4400	4.4900	8.1700	273.0000	0.0900	5.7600	4	23.6000	1.2600	4.8400	0.3800	83.0000	355.0000	51.0000	14.0000	516.0000	561.0000	397.0000	0.2500	136.5000	101.1000
84	1	85.8	9	19.00	118.00	13.6455	9	2	3	1	1	1	0	1	32.9000	18.6000	10.5000	2.9400	0	0	22.7200	25.9100	1.5800	1.4300	4.2800	2.6000	88.6700	110.0000	3.0800	3.8300	15.1100	365.0000	0.1400	11.7200	3.80519	20.3000	1.0500	11.0000	1.2100	55.0000	239.0000	12.0000	524.0000	1187.0000	592.0000	546.0000	0.9600	141.4000	108.7000
85	0	92.64	7	25.00	124.00	16.2591	8	2	3	1	1	1	0	1	33.6000	16.8000	10.8000	4.5500	0	0	36.0300	7.3600	3.9500	4.1400	9.6400	3.7400	48.1800	114.0000	2.2400	4.0700	17.3400	281.0000	0.0700	14.6000	6.51786	38.4000	0.6200	10.7000	2.5400	46.0000	423.0000	22.0000	23.0000	513.0000	579.0000	188.0000	1.4600	136.0000	96.4000
86	1	3.84	4	5.50	68.00	11.8945	5	0	0	1	1	1	1	0	41.0000	15.2000	12.4000	6.1800	0	0	130.8900	30.3200	14.5100	17.6700	44.4000	19.4800	39.1500	95.0000	3.1400	3.5900	7.9900	486.0000	0.3900	4.1500	1.32166	13.7000	0.7600	5.5800	0.27	103.0000	259.0000	34.0000	279.0000	3035.0000	2093.0000	977.0000	2.1000	137.1000	106.3000
87	0	12.72	6	10.00	78.00	16.4366	5	0	0	0	1	1	1	0	33.9000	16.2000	12.0000	6.0900		0	7.1400	4.3800	3.8100	3.6000	15.7300	2.3900	20.3000	103.0000	5.2500	4.1100	7.8600	448.0000	0.4500	1.5900	0.302857	20.3000	0.5100	6.6200	0.27	153.0000	341.0000	41.0000	327.0000	4599.0000	1630.0000	1236.0000	2.5900	138.6000	105.2000
88	0	67.8	4	19.50	118.00	14.0046	6	0	0	1	1	1	1	0	30.4000	18.8000	10.9000	3.9600	0	10-15	22.3100	7.4500	2.7300	2.8800	3.3000	3.1500	12.7000	122.0000	2.9900	4.2300	7.0000	437.0000	0.0300	3.5600	1.19064	259.0000	2.1500	9.6400	1.5700	40.0000	210.0000	22.0000	973.0000	3936.0000	553.0000	2310.0000	0.4200	139.9000	100.0000
89	1	37.92	8	14.50	102.00	13.9369	8	2	3	1	1	0	1	1	30.7000	17.2000	12.9000	5.4700	0	0	18.7000	5.4100	3.6700	4.0200	8.5400	0.7200	31.2000	107.0000	1.3500	3.9500	8.2700	524.0000	0.0100	6.8200	5.05185	56.3000	1.2700	10.7000	2.4000	38.0000	356.0000	35.0000	212.0000	485.0000	224.0000	153.0000	1.3900	139.2000	100.2000
90	1	37.8	7	15.50	99.60	15.6247	6	0	0	0	1	1	0	1	40.9000	17.5000	12.9000	5.6700	0	0	36.5700	15.8200	2.8300	2.4500	2.7800	2.2600	49.6300	112.0000	2.6400	4.2600	10.7300	170.0000	0.5000	6.8400	2.59091	44.7000	1.0200	5.5500	0.4100	52.0000	233.0000	14.0000	112.0000	1505.0000	962.0000	422.0000	2.3700	138.1000	102.2000
91	0	47.04	6	15.50	105.00	14.059	7	2	3	1	1	1	0	1	50.1000	15.3000	12.4000	7.4100	0	0	195.3100	10.9400	3.2000	3.3000	4.0100	2.5200	169.0000	98.0000	1.4800	3.8000	18.5000	413.0000	0.0600	16.4000	11.0811	29.2000	1.5200	5.4400	0.5900	37.0000	221.0000	18.0000	66.0000	934.0000	560.0000	363.0000	1.4400	138.1000	99.2000
92	1	17.64	7	9.50	76.00	16.4474	7	2	3	1	1	1	1	0	40.6000	15.7000	11.3000	4.8100		0	138.8800	29.1600	3.2600	1.8600	4.9200	395.5400	89.3000	112.0000	4.0100	4.1100	8.2100	210.0000	0.0800	2.4900	0.620948	49.5000	0.5600	7.3100	0.3000	119.0000	411.0000	63.0000	789.0000	1458.0000	424.0000	541.0000	1.4600	133.8000	102.8000
93	1	62.64	4	22.50	119.00	15.8887	5	0	0	1	1	1	1	0	32.3000	16.3000	12.2000	3.1000		15-25	50.0200	5.0400	3.1600	3.4200	5.1800	0.1800	42.5000	106.0000	3.1500	4.0100	5.1700	342.0000	0.1100	1.5400	0.488889	101.0000	1.0500	7.1600	0.7700	80.0000	430.0000	42.0000	994.0000	1998.0000	2009.0000	839.0000	1.1800	133.9000	97.9000
94	1	37.56	6	14.50	96.00	15.7335	6	0	0	1	1	0	1	0	34.8000	16.1000	11.5000	4.2400		0	21.0600	6.0600	3.3000	3.4200	8.3100	25.4400	26.3000	110.0000	3.0300	4.0600	7.7400	410.0000	0.0600	4.2900	1.41584	31.6000	0.9200	7.8800	0.27	36.0000	351.0000	34.0000	1307.0000	2353.0000	1052.0000	726.0000	1.8000	137.9000	106.2000
95	1	90.6	5	25.00	127.00	15.5	5	0	0	1	1	1	0	1	43.2000	16.1000	11.9000	4.9400	0	0	138.0900	40.2100	6.8700	4.0200	6.2300	1.1200	191.8700	109.0000	0.3700	3.6400	6.6700	147.0000	0.2400	5.4400	14.7027	45.3000	1.1500	8.2900	1.0700	45.0000	250.0000	24.0000	95.0000	250.0000	101.0000	126.0000	0.7600	143.3000	102.0000
96	0	15.72	4	10.50	82.00	15.6157	5	0	0	0	1	1	1	0	32.8000	16.8000	12.2000	6.3300	0	0	107.7100	10.2100	2.9200	2.7000	2.3100	3.5700	74.0000	119.0000	7.0200	4.5700	9.0800	496.0000	0.4000	1.2100	0.172365	43.4000	1.3500	6.9800	0.3300	47.0000	463.0000	37.0000	327.0000	4599.0000	1630.0000	1236.0000	2.5900	141.6000	94.8000
97	1	23.16	3	10.00	81.00	15.2416	4	0	0	1	1	1	1	0	31.4000	20.0000	13.2000	4.8100	0	0	25.2300	4.2900	3.3000	3.4800	3.7700	9.8600	18.3000	98.0000	3.8800	3.7200	11.7800	700.0000	0.0300	7.2500	1.86856	12.3000	3.8600	31.9000	0.5800	30.0000	290.0000	26.0000	126.0000	2063.0000	1993.0000	617.0000	1.9700	136.8000	96.0000
98	0	107.28	6	38.50	146.00	18.0616	4	0	0	1	1	1	0	1	40.1000	18.8000	14.2000	2.9300	0	0	1686.0900	21.9200	4.3100	3.9800	7.0400	9.2800	24.1000	126.0000	2.0800	4.6600	9.5600	301.0000	0.0600	7.0900	3.40865	82.7000	1.2900	7.3800	1.2700	85.0000	552.0000	34.0000	140.0000	1393.0000	516.0000	603.0000	1.2200	136.6000	99.6000
99	1	20.76	5	12.00	85.00	16.609	5	0	0	1	0	1	1	1	30.8000	16.8000	12.6000	3.8400		0	44.0200	5.5100	3.6700	3.3600	4.1000	3.6300	30.8000	115.0000	1.5500	4.2500	5.0100	137.0000	0.3200	3.0200	1.94839	31.1000	0.9200	7.8800	0.27	167.0000	629.0000	82.0000	959.0000	1406.0000	531.0000	413.0000	2.3200	134.7000	98.7000
100	1	69	3	17.00	110.00	14.0496	5	0	0	1	1	0	1	0	38.4000	17.3000	12.7000	3.8400	0	0	42.0300	12.8400	3.0600	3.2400	3.3000	2.9100	16.5000	117.0000	1.2500	4.2500	19.5500	298.0000	0.9200	16.6200	13.296	7.7900	1.3400	10.4000	1.4600	27.0000	258.0000	21.0000	89.0000	951.0000	411.0000	358.0000	1.3700	139.0000	101.3000
101	0	7.8	4	9.00	70.00	18.3673	5	0	0	1	1	1	0	0	40.8000	15.5000	13.8000	8.6500	0	0	110.8300	38.3400	4.3700	3.9000	7.2700	5.2500	141.0000	105.0000	3.1200	3.9100	10.3400	308.0000	0.2300	6.5600	2.10256	6.7700	0.8200	3.8100	0.27	52.0000	263.0000	32.0000	108.0000	1666.0000	1453.0000	451.0000	2.6600	137.2000	98.9000
102	0	13.92	4	9.50	78.00	15.6147	6	0	0	1	1	1	0	1	32.8000	16.5000	14.2000	5.7300		2+	58.6800	7.8200	3.9500	4.5000	5.2700	4.3000	28.9000	115.0000	5.6900	4.6200	16.4600	294.0000	0.2100	9.5600	1.68014	14.5000	0.8200	5.6900	0.4600	52.0000	320.0000	34.0000	2010.0000	3003.0000	2118.0000	886.0000	2.2700	141.0000	101.3000
103	0	12.12	5	10.50	78.00	17.2584	5	0	0	1	1	1	1	0	32.6000	17.6000	13.8000	8.6500	0	0	86.3800	59.3300	4.8800	3.3000	5.8800	7.3900	41.8000	106.0000	4.8400	3.8800	7.4200	401.0000	0.1300	1.8200	0.376033	74.9000	0.5100	4.0500	0.2800	64.0000	481.0000	62.0000	827.0000	1535.0000	1224.0000	504.0000	1.6400	139.2000	98.4000
104	0	14.64	4	10.50	80.00	16.4062	6	0	0	1	1	1	1	0	28.9000	16.5000	12.8000	8.0500	0	0	89.5500	18.7900	4.9700	4.6200	8.7700	4.1400	41.6000	114.0000	3.0700	3.8700	10.3700	396.0000	0.4200	6.2400	2.03257	29.9000	0.8900	4.1000	0.4400	44.0000	260.0000	22.0000	931.0000	1389.0000	1201.0000	398.0000	2.3400	140.0000	100.3000
105	1	9.84	8	11.00	77.00	18.5529	7	2	3	1	1	1	0	0	37.5000	16.9000	11.2000	4.1400		0	366.6100	17.8500	4.3500	2.4200	9.1300	2.5100	33.7000	103.0000	25.5400	3.8800	33.1600	626.0000	0.4600	6.2700	0.245497	313.0000	0.7600	4.7600	0.27	66.0000	405.0000	38.0000	1067.0000	1406.0000	571.0000	288.0000	3.7000	141.4000	102.7000
106	1	38.52	5	15.00	98.00	15.6185	5	0	0	0	1	1	1	0	31.3000	16.1000	13.6000	5.4700	0	0	73.3300	14.2900	4.1800	4.3200	10.1500	6.5900	51.0000	108.0000	0.9200	3.9900	11.6600	286.0000	0.1300	10.3500	11.25	17.6000	1.5800	9.0000	0.6600	87.0000	616.0000	75.0000	39.0000	591.0000	380.0000	136.0000	2.9600	136.6000	99.2000
107	1	26.76	3	12.50	90.00	15.4321	4	0	0	1	1	1	0	1	23.8000	17.2000	10.9000	6.2000	0	0	16.2600	5.5100	3.1600	3.6600	5.1800	8.4700	17.0000	105.0000	2.9600	4.0600	8.1500	505.0000	0.1300	4.3500	1.46959	363.0000	2.5300	25.7000	1.9300	42.0000	200.0000	20.0000	1659.0000	2579.0000	1018.0000	818.0000	2.0300	136.4000	101.0000
108	0	131.4	5	32.50	140.00	16.5816	6	0	0	1	1	0	0	1	35.5000	17.6000	14.6000	3.6300	0	0	276.8000	5.1300	2.9200	2.7600	3.4200	2.8400	90.5000	122.0000	2.1500	4.5100	8.9300	307.0000	0.0300	6.5000	3.02326	239.0000	1.3000	7.3600	2.1500	35.0000	297.0000	24.0000	107.0000	1526.0000	657.0000	576.0000	1.6100	140.8000	101.3000
109	1	91.92	5	29.00	131.00	16.8988	5	0	0	1	0	1	1	0	29.7000	17.7000	11.9000	5.0800	0	0	15.9200	4.7200	3.4400	2.4700	8.8100	2.0600	43.4000	111.0000	2.3000	4.0700	6.1500	439.0000	0.2200	3.1300	1.36087	29.9000	0.6400	5.3000	0.6200	20.0000	170.0000	14.0000	1067.0000	1406.0000	571.0000	288.0000	3.7000	138.9000	101.8000
110	1	56.52	5	17.00	110.00	14.0496	6	0	0	1	1	1	1	1	32.5000	16.5000	12.6000	3.8700	0	0	38.7500	18.5200	4.5100	9.6900	10.0900	8.9600	38.5000	136.0000	1.5600	5.2900	6.6600	256.0000	0.0200	4.5100	2.89103	220.0000	1.7100	6.9100	0.5400	52.0000	274.0000	25.0000	51.0000	908.0000	815.0000	264.0000	2.2700	138.3000	96.5000
111	0	54.24	8	15.50	110.00	12.8099	8	2	3	1	1	1	1	1	28.1000	18.1000	12.8000	6.6600	0	0	105.9200	21.8400	4.1800	4.2600	12.6700	20.1200	138.0000	105.0000	2.5500	3.9900	6.5600	292.0000	0.0500	3.3500	1.31373	17.9000	0.7100	4.9800	0.5200	161.0000	285.0000	28.0000	67.0000	849.0000	904.0000	307.0000	1.8900	135.7000	100.1000
112	0	75.48	5	24.00	126.00	15.1172	6	0	0	1	1	1	0	1	24.3000	17.2000	12.3000	3.6700	0	0	35.1600	39.4100	3.7600	3.9600	3.8600	4.3000	51.9000	124.0000	2.2700	4.8100	13.1800	301.0000	0.0500	10.5400	4.64317	430.0000	1.1700	7.8400	1.0600	31.0000	312.0000	14.0000	523.0000	1216.0000	800.0000	616.0000	0.8500	136.1000	98.7000
113	0	10.32	15	8.00	71.00	15.8699	11	2	3	1	1	1	0	0	30.1000	17.2000	11.5000	4.8000	0	0	211.1400	32.9000	4.1400	4.5600	12.5200	4.5700	34.0000	92.0000	2.9300	3.4500	4.9200	771.0000	0.0400	1.1600	0.395904	54.7000	3.8600	31.9000	0.5800	24.0000	201.0000	23.0000	108.0000	1666.0000	1453.0000	451.0000	2.6600	139.7000	102.0000
114	1	139.08	7	34.00	142.00	16.8617	6	0	0	1	0	1	1	1	43.9000	16.8000	13.0000	3.5500	+-	0	82.0500	3.6300	2.5500	2.8800	3.3000	8.5100	34.8000	116.0000	1.1700	4.0400	11.1300	341.0000	0.0100	9.0400	7.7265	154.0000	1.0100	7.9600	1.5400	28.0000	276.0000	26.0000	617.0000	1123.0000	800.0000	384.0000	1.6100	138.4000	97.9000
115	0	84.36	5	20.50	124.00	13.3325	5	0	0	1	1	0	0	1	28.9000	17.1000	12.2000	3.8700	0	0	43.0500	7.6500	4.4600	4.1100	6.3200	6.7900	17.6000	106.0000	2.0600	4.0200	6.2600	402.0000	0.2300	3.5100	1.70388	136.0000	1.0800	10.5000	2.0700	31.0000	409.0000	30.0000	626.0000	1356.0000	631.0000	504.0000	1.2400	140.4000	99.5000
116	1	40.44	4	13.70	97.00	14.5605	6	0	0	1	1	1	0	1	43.5000	18.6000	12.1000	2.7900	0	0	201.1200	14.3800	6.4600	6.6600	5.3900	6.6700	16.8000	122.0000	1.8300	4.4800	4.4800	17.0000	0.0500	2.4200	1.3224	282.0000	0.6100	6.7600	0.8800	107.0000	742.0000	86.0000	52.0000	1155.0000	794.0000	453.0000	1.4700	127.9000	97.6000
117	0	51.6	7	16.50	99.00	16.835	7	2	3	1	1	1	1	0	34.6000	15.4000	12.7000	4.2400	0	2-3	31.8200	18.0700	3.3400	4.1400	13.5800	4.7300	68.4000	109.0000	3.1300	4.0200	8.8000	268.0000	0.4000	5.1100	1.63259	54.7000	0.6300	5.4600	0.4600	89.0000	248.0000	18.0000	1845.0000	2594.0000	1230.0000	693.0000	2.6600	135.2000	104.8000
118	1	25.44	3	10.00	87.00	13.2118	5	0	0	1	1	1	1	0	35.4000	19.3000	11.5000	2.2900	0	0	16.8600	8.6500	3.6200	3.4800	4.8300	17.8200	12.7000	110.0000	4.4600	4.0300	6.6000	167.0000	0.0600	1.8400	0.412556	206.0000	1.2900	5.3700	0.6200	43.0000	383.0000	25.0000	1313.0000	3369.0000	906.0000	1956.0000	0.6700	137.9000	105.1000
119	1	2.52	5	6.00	61.00	16.1247	6	0	0	1	1	1	0	1	38.5000	16.5000	13.5000	4.6800	0	0	138.9600	19.9900	4.9400	4.2800	9.32	4.8000	37.2000	103.0000	3.6200	3.7900	10.8600	426.0000	0.4800	5.8200	1.60773	10.5000	0.3500	2.6300	0.27	107.0000	319.0000	37.0000	193.0000	2208.0000	1745.0000	488.0000	3.3400	138.0000	106.2000
120	0	33.6	7	17.00	104.00	15.7175	7	2	3	1	1	1	1	0	43.5000	18.6000	12.1000	2.7900	0	0	19.4200	4.0000	3.0600	3.4200	16.5300	5.6700	35.3000	125.0000	4.4800	4.5300	6.8500	308.0000	0.1300	1.9500	0.435268	2.21	1.2300	5.8700	0.5100	103.0000	290.0000	21.0000	730.0000	2538.0000	1247.0000	1607.0000	0.4500	141.0000	104.1000
121	0	53.4	4	15.50	103.00	14.6102	5	0	0	1	1	1	0	1	36.4000	15.3000	11.4000	6.7500	0	0	32.3900	4.6400	1.7300	2.2000	3.4800	17.9400	35.1000	115.0000	3.4500	4.3800	5.5100	400.0000	0.7500	0.7800	0.226087	144.0000	1.5400	11.3000	0.7400	68.0000	212.0000	18.0000	195.0000	2798.0000	1253.0000	871.0000	1.9600	137.6000	104.5000
122	0	75.48	6	22.50	126.00	14.1723	5	0	0	1	1	1	0	1	42.6000	16.9000	13.7000	3.3100	0	0-1	79.8000	6.8800	1.8600	1.8000	18.3700	120.3100	33.7000	130.0000	1.5900	4.6100	13.8200	245.0000	0.1000	11.9700	7.5283	247.0000	0.8600	4.0700	0.5100	57.0000	409.0000	49.0000	72.0000	1267.0000	564.0000	779.0000	0.5800	137.8000	102.4000
123	0	24.72	12	11.00	87.00	14.533	9	2	3	1	1	0	1	1	31.9000	16.0000	12.1000	5.9000		0	523.1500	69.4800	1.8600	1.5000	3.0900	16.6200	89.0000	110.0000	1.2400	4.2300	14.6500	237.0000	0.4900	12.7100	10.25	425.0000	0.5000	4.0900	0.4400	49.0000	220.0000	45.0000	1067.0000	1406.0000	571.0000	288.0000	3.7000	136.2000	99.5000
124	1	91.44	8	30.50	130.00	18.0473	7	2	3	0	1	1	1	1	38.5000	16.1000	13.9000	8.6500	1+	0	451.8100	111.8500	4.5100	5.6700	9.3200	8.7400	205.0000	131.0000	0.8300	4.8000	24.4800	263.0000	0.0000	22.8600	27.5422	144.0000	1.4200	8.0700	1.5200	55.0000	223.0000	20.0000	39.0000	463.0000	428.0000	145.0000	1.7100	136.1000	98.1000
125	0	57.72	4	17.00	113.00	13.3135	5	0	0	1	0	1	1	1	28.4000	17.3000	12.4000	5.2200	0	0	19.4200	7.2700	3.0600	2.8200	3.6500	5.9300	32.6000	104.0000	2.8600	3.8300	9.6600	467.0000	0.0600	6.2300	2.17832	41.8000	1.1400	8.6300	1.8800	86.0000	315.0000	30.0000	1213.0000	1776.0000	732.0000	637.0000	1.9100	142.0000	99.5000
126	0	4.92	5	9.10	69.00	19.1136	4	0	0	1	0	1	1	1	48.0000	15.4000	13.3000	6.3300	0	0-1	39.1400	10.5100	3.0800	3.7700	2.7100	29.1400	77.8000	89.0000	2.9400	3.6100	3.7800	484.0000	0.2800	0.2300	0.0782313	76.9000	0.3000	2.7600	0.27	137.0000	262.0000	28.0000	730.0000	2538.0000	1247.0000	1607.0000	0.4500	137.6000	102.8000
127	0	57.12	6	15.00	105.00	13.6054	4	0	0	0	1	1	1	1	30.4000	15.7000	14.3000	7.5800	0	0	12.8900	34.2100	2.4800	7.3200	4.5700	5.8900	112.0000	118.0000	0.4800	5.0100	11.1300	288.0000	0.0100	10.5200	21.9167	19.6000	1.0900	9.9100	1.0000	54.0000	313.0000	23.0000	75.0000	146.0000	262.0000	58.0000	1.2900	134.3000	101.8000
128	0	37.92	4	15.00	104.00	13.8683	4	0	0	1	1	1	1	0	38.4000	16.6000	11.7000	4.6900		6-8	135.2800	18.3400	4.4600	4.5600	10.2700	3.5000	73.2000	103.0000	3.2100	4.0500	16.0300	299.0000	0.7700	10.5800	3.29595	1060.0000	0.9400	4.4800	0.8400	28.0000	215.0000	19.0000	153.0000	1780.0000	1746.0000	606.0000	1.7400	141.2000	102.3000
129	0	119.04	8	34.00	153.00	14.5243	7	2	3	1	0	1	1	1	37.8000	17.3000	11.6000	3.6000	0	0	79.1300	7.5500	4.4600	5.7300	12.7200	4.0800	11.7000	129.0000	2.6300	4.8000	20.7600	293.0000	0.1300	17.4700	6.64259	9.4500	0.9000	12.9000	1.5500	61.0000	447.0000	36.0000	69.0000	1817.0000	938.0000	704.0000	1.2700	140.6000	101.5000
130	1	79.2	8	26.50	131.00	15.442	7	2	3	1	1	1	0	1	32.5000	18.1000	12.4000	1.9600		0	288.4200	12.2100	5.7600	5.0900	6.8300	4.5200	4.9900	96.0000	2.9500	5.0400	13.7100	232.0000	0.0800	10.3600	3.51186	124.0000	0.5900	6.3600	0.8100	116.0000	455.0000	75.0000	1313.0000	3369.0000	906.0000	1956.0000	0.6700	141.6000	102.5000
131	0	17.16	5	10.00	79.00	16.0231	5	0	0	1	1	1	0	0	33.6000	17.3000	13.4000	4.6900		0	39.7300	6.2500	2.8700	2.4500	3.6500	4.2800	52.8000	113.0000	5.2500	4.2500	17.0400	381.0000	1.2600	8.4800	1.61524	131.0000	1.1700	11.6000	0.7100	44.0000	252.0000	22.0000	2183.0000	3329.0000	1691.0000	1075.0000	2.0300	135.1000	104.6000
132	0	60.36	7	16.00	111.00	12.986	6	0	0	0	1	1	1	1	26.3000	16.7000	12.8000	6.8300	0	0	51.1300	20.4100	5.3900	6.3700	9.1200	4.8400	27.6000	126.0000	0.9400	4.3100	12.7500	511.0000	0.1100	11.1800	11.8936	290.0000	1.2700	12.7000	2.0900	36.0000	295.0000	30.0000	12.0000	463.0000	281.0000	268.0000	0.6500	137.9000	98.7000
133	1	31.2	4	10.50	90.00	12.963	5	0	0	1	1	1	1	0	36.2000	16.4000	14.9000	8.1000	0	0	255.2600	16.0000	3.3000	2.8800	3.1800	4.4100	91.4000	92.0000	1.4000	3.3300	11.6800	338.0000	0.3200	9.7300	6.95	184.0000	0.6200	4.3800	0.3200	16.0000	279.0000	15.0000	521.0000	756.0000	687.0000	210.0000	2.4800	139.2000	98.7000
134	0	7.56	3	8.00	68.00	17.301	5	0	0	1	0	1	1	1	33.7000	16.6000	11.7000	5.9200	0	0	41.9200	32.0100	13.6300	11.2700	34.7400	17.7000	48.1000	111.0000	7.1000	4.5400	15.0400	385.0000	1.2600	5.4600	0.769014	19.6000	1.2300	6.1100	0.5200	63.0000	293.0000	38.0000	3892.0000	5801.0000	2706.0000	1748.0000	2.2300	138.8000	105.3000
135	0	4.8	3	8.00	63.00	20.1562	6	0	0	1	1	1	0	1	53.7000	14.8000	19.2000	4.9400	0	1+	86.1400	24.9700	4.1400	3.8400	4.3600	6.8700	119.0000	96.0000	5.6600	3.9100	21.0500	485.0000	0.1500	14.3000	2.5265	11.8000	0.4000	2.7300	0.3000	20.0000	316.0000	14.0000	2200.0000	2921.0000	3486.0000	739.0000	2.9800	136.2000	97.4000
136	0	6.96	10	6.50	64.00	15.8691	9	2	3	1	1	0	0	1	52.5000	19.1000	14.1000	2.6500		0	426.4200	20.8500	6.1800	6.6600	9.2500	6.3500	41.1000	95.0000	2.2800	3.6400	7.9800	147.0000	0.0000	5.0500	2.21491	76.9000	0.3400	6.8300	0.27	72.0000	332.0000	24.0000	102.0000	1387.0000	938.0000	197.0000	5.9000	138.5000	109.9000
137	1	48.48	6	16.00	105.00	14.5125	7	2	3	0	1	1	1	1	30.9000	17.3000	12.4000	3.5500	0	0	172.7100	25.1500	3.1600	2.9400	4.3600	6.6900	26.4000	109.0000	3.9000	5.5300	9.2500	376.0000	0.0300	4.9700	1.27436	57.9000	1.1600	7.9200	0.4600	40.0000	309.0000	21.0000	521.0000	756.0000	687.0000	210.0000	2.4800	137.5000	102.6000
138	1	74.52	4	19.50	124.00	12.6821	5	0	0	0	1	1	1	1	33.4000	16.9000	14.0000	4.5700	0	0	74.3500	59.9000	4.7900	3.4900	12.7200	14.1900	27.5000	117.0000	1.3500	3.8900	5.1300	412.0000	1.0300	2.3400	1.73333	196.0000	0.8600	7.5600	0.9500	56.0000	386.0000	53.0000	56.0000	692.0000	420.0000	367.0000	0.6900	138.8000	103.7000
139	0	31.44	4	13.00	95.00	14.4044	5	0	0	1	1	1	1	1	33.2000	16.1000	15.3000	5.6700	0	0	54.3900	14.7400	3.0600	2.7600	2.9400	4.7300	43.1000	106.0000	3.3100	4.0000	11.2400	300.0000	0.2500	6.8600	2.07251	472.0000	0.9700	6.0500	0.4300	30.0000	310.0000	28.0000	1017.0000	1545.0000	1705.0000	395.0000	2.5800	138.8000	100.8000
140	0	39.24	3	15.00	98.00	15.6185	6	0	0	1	0	1	1	1	31.6000	17.7000	13.9000	6.4600	0	0	1457.9900	21.8400	10.2500	9.1800	14.5900	4.8400	92.1000	125.0000	2.2300	4.4000	10.9700	334.0000	0.7100	7.3900	3.3139	18.2000	2.0200	5.6000	0.4500	57.0000	541.0000	36.0000	60.0000	1877.0000	657.0000	977.0000	0.9400	133.5000	99.5000
141	0	66.96	7	22.00	118.00	15.8001	8	2	3	1	1	1	1	0	46.4000	19.0000	14.5000	3.6300	+-	0	81.5800	46.9900	2.6900	2.0200	6.3400	5.3600	16.9000	106.0000	1.0300	4.0900	6.3400	194.0000	0.3500	4.6600	4.52427	18.6000	0.8600	6.3900	0.6300	102.0000	332.0000	27.0000	529.0000	880.0000	258.0000	301.0000	1.7600	138.0000	103.3000
142	0	87.12	6	25.00	134.00	13.9229	7	2	3	1	1	1	1	1	30.9000	17.3000	12.4000	3.5500	0	0	42.6900	5.9700	2.0800	2.7600	5.1800	4.6400	10.3000	124.0000	2.2600	4.4500	12.2300	427.0000	0.3000	9.1400	4.04425	283.0000	0.8200	11.4000	1.1400	133.0000	719.0000	100.0000	47.0000	1529.0000	390.0000	525.0000	1.2500	137.9000	97.2000
143	1	77.64	5	19.00	123.00	12.5587	5	0	0	1	1	1	0	0	28.7000	17.6000	13.1000	6.3300	0	0	72.4100	21.3900	4.0400	4.7900	13.9200	0.8600	80.8000	123.0000	1.0100	4.4900	12.0500	280.0000	0.0100	10.5900	10.4851	56.3000	1.1700	11.9000	1.5900	146.0000	448.0000	56.0000	49.0000	1102.0000	672.0000	438.0000	1.3400	139.1000	93.4000
144	0	44.52	5	17.00	110.00	14.0496	6	0	0	0	1	1	1	1	36.3000	16.7000	12.5000	3.8700	0	0	150.3400	4.4700	0.1500	0.6800	14.6600	1.6100	80.6000	91.0000	3.2800	3.6000	9.6500	235.0000	0.0200	6.2000	1.89024	76.9000	0.7700	7.1400	0.7900	21.0000	262.0000	17.0000	1057.0000	2083.0000	1677.0000	1047.0000	1.0100	138.1000	96.6000
145	1	57	4	13.00	101.00	12.7438	5	0	0	1	1	1	0	1	31.1000	18.0000	12.5000	4.5500	0	0	38.9900	14.1200	8.4600	4.2800	24.63	6.0200	32.2000	101.0000	1.5300	3.9200	14.1200	308.0000	0.9900	10.7300	7.01307	18.6000	1.0600	10.4000	0.8800	57.0000	327.0000	47.0000	31.0000	1324.0000	475.0000	741.0000	0.7300	140.5000	104.2000
146	0	30.24	3	12.50	92.00	14.7684	4	0	0	1	0	1	1	1	37.8000	18.7000	12.6000	5.0800	0	0	8.5700	4.6600	3.3900	3.4800	4.5900	2.8500	18.3000	100.0000	3.0100	3.6600	7.8500	395.0000	0.8500	3.4900	1.15947	173.0000	2.1300	9.4100	0.8300	22.0000	243.0000	19.0000	136.0000	2646.0000	789.0000	951.0000	1.6200	138.3000	104.1000
147	0	81.12	5	22.00	121.00	15.0263	5	0	0	1	1	1	1	0	40.7000	16.8000	14.2000	8.6500	0	0	296.2100	58.3400	1.5100	1.9900	3.23	11.1200	96.2000	112.0000	1.3600	4.2200	17.8100	190.0000	0.6000	15.7000	11.5441	1900.0000	0.8500	6.1500	0.9000	32.0000	218.0000	29.0000	90.0000	912.0000	562.0000	309.0000	2.0600	137.9000	98.0000
148	1	52.56	3	17.00	108.00	14.5748	5	0	0	0	1	1	1	1	44.7000	17.8000	12.7000	4.5700	0	0	58.0300	7.4300	14.2400	8.4000	97.63	2.0600	24.3000	112.0000	2.0700	4.2000	3.5500	285.0000	0.0600	1.2000	0.57971	68.0000	1.1600	9.3600	0.7800	59.0000	187.0000	14.0000	217.0000	328.0000	233.0000	105.0000	2.0700	139.7000	106.2000
149	0	149.4	6	38.50	151.00	16.8852	5	0	0	1	1	1	1	0	30.9000	17.8000	11.3000	3.7900	0	0	84.9700	7.4500	3.7200	3.3000	4.0100	5.2400	29.3000	124.0000	1.3500	4.3700	26.6200	398.0000	0.0300	24.3200	18.0148	190.0000	0.9900	12.3000	2.1100	144.0000	370.0000	26.0000	49.0000	871.0000	516.0000	306.0000	1.3400	143.4000	104.5000
150	0	21.84	3	11.00	87.00	14.533	4	0	0	1	1	1	0	1	40.1000	18.9000	12.4000	5.9200	0	0	7.5200	4.7600	4.4100	4.5000	4.7100	2.5100	20.0000	100.0000	4.1500	3.8700	7.1100	675.0000	0.4600	1.6400	0.395181	673.0000	1.2400	29.8000	0.9000	52.0000	291.0000	26.0000	1882.0000	2847.0000	1891.0000	766.0000	2.4600	139.1000	102.3000
151	0	45.84	5	15.50	104.00	14.3306	5	0	0	1	1	1	0	1	25.6000	15.8000	10.9000	5.7300	0	0	26.5300	1.5200	1.0600	0.7800	1.3300	6.3600	23.9000	107.0000	3.4600	3.9900	8.5700	523.0000	0.6600	3.4500	0.99711	1010.0000	1.5800	13.1000	1.9400	15.0000	164.0000	12.0000	1172.0000	2446.0000	1090.0000	1060.0000	1.1100	137.5000	104.5000
152	0	40.92	5	14.00	95.00	15.5125	5	0	0	0	1	1	1	1	30.8000	18.5000	11.4000	2.4200	0	0	175.6700	30.7900	3.5200	2.7900	45.63	4.4500	15.3000	125.0000	3.6400	4.7700	16.6500	512.0000	0.0300	11.9600	3.28571	223.0000	0.6400	6.0600	0.7400	172.0000	336.0000	31.0000	144.0000	2214.0000	1987.0000	819.0000	1.6000	137.0000	101.7000
153	1	57.12	4	13.50	105.00	12.2449	4	0	0	1	1	1	0	1	26.6000	16.3000	11.3000	6.6600	0	0	15.5500	3.7200	2.8300	3.1200	3.6500	12.8800	45.3000	104.0000	3.4000	3.8500	11.3300	493.0000	0.4600	6.7600	1.98824	84.0000	1.7200	9.2300	1.0600	43.0000	223.0000	23.0000	92.0000	2834.0000	751.0000	914.0000	2.0100	137.1000	103.1000
154	0	59.88	7	17.00	108.00	14.5748	6	0	0	1	1	1	1	0	36.1000	18.2000	13.5000	3.5500	0	5-7	151.5100	8.2300	2.6100	2.2600	23.62	9.8600	53.1000	155.0000	2.6800	5.6900	7.5000	232.0000	0.0600	4.5500	1.69776	222.0000	0.4000	6.8000	0.8800	159.0000	1218.0000	156.0000	862.0000	1989.0000	816.0000	949.0000	0.9100	135.1000	96.7000
155	0	37.92	4	13.00	96.00	14.1059	5	0	0	1	1	1	1	0	30.4000	16.9000	12.2000	6.2000	0	0	147.9100	11.2100	3.3000	2.8200	3.7700	3.6300	145.0000	106.0000	2.4900	4.0900	14.8400	184.0000	0.1600	11.6200	4.66667	303.0000	1.3100	8.5700	1.6700	13.0000	292.0000	12.0000	125.0000	1674.0000	795.0000	788.0000	1.0000	136.9000	98.6000
156	0	55.56	5	17.50	113.00	13.7051	5	0	0	1	0	1	1	1	36.2000	19.1000	12.7000	3.1500	0	0	14.5500	17.7100	3.4400	3.3000	4.5900	4.0100	17.9000	121.0000	1.7500	4.3800	4.0400	100.0000	0.1600	1.8000	1.02857	2350.0000	1.6900	9.1600	1.7800	77.0000	425.0000	40.0000	46.0000	1320.0000	184.0000	666.0000	0.9700	137.0000	101.5000
157	0	30.12	4	12.00	91.00	14.491	6	0	0	1	1	0	1	0	36.1000	16.1000	11.8000	6.1800		0	147.4200	10.7500	3.4800	3.6600	6.5800	3.8400	49.8000	116.0000	3.9600	4.4500	17.5100	445.0000	0.5700	12.3800	3.12626	540.0000	1.0800	9.9200	1.0100	70.0000	526.0000	41.0000	1509.0000	2716.0000	908.0000	858.0000	1.7600	137.8000	101.1000
158	0	7.8	6	8.70	70.00	17.7551	7	2	3	1	1	1	1	0	42.6000	16.9000	12.4000	3.4100	0	0	155.3700	5.0700	1.3700	1.9400	2.2900	21.1600	95.2000	86.0000	9.2800	3.3100	48.3100	167.0000	1.5300	35.9800	3.87716	222.0000	1.1500	12.4000	0.7900	23.0000	279.0000	19.0000	226.0000	3111.0000	2692.0000	985.0000	1.6900	135.9000	103.1000
159	0	82.2	3	25.50	125.00	16.32	5	0	0	0	1	1	1	1	30.7000	16.9000	11.4000	3.4800	0	0	74.2500	12.5100	2.1600	1.9400	3.72	2.1500	20.2000	104.0000	2.4600	4.0100	10.6500	303.0000	1.0500	6.6200	2.69106	210.0000	0.8300	10.1000	1.1400	35.0000	278.0000	20.0000	856.0000	2057.0000	504.0000	1059.0000	0.8100	142.2000	105.2000
160	1	30	6	11.50	90.00	14.1975	6	0	0	0	1	1	1	1	32.0000	16.9000	14.0000	3.4800	0	0	215.4700	13.7500	3.7600	4.5600	10.7200	2.2400	91.5000	124.0000	3.2000	4.7800	10.8200	545.0000	0.0200	7.1000	2.21875	116.0000	1.1200	7.2100	0.3000	78.0000	421.0000	38.0000	57.0000	1935.0000	1011.0000	1137.0000	0.7400	141.4000	98.3000
161	0	4.92	5	7.00	63.00	17.6367	5	0	0	0	1	1	1	1	34.6000	18.2000	13.5000	5.6700	0	0	114.4200	17.1500	2.6100	2.7400	19.32	4.8000	45.7000	99.0000	4.7200	3.9200	11.7900	858.0000	0.3600	5.9700	1.26483	37.1000	0.8300	7.7100	0.6200	79.0000	320.0000	32.0000	862.0000	1989.0000	816.0000	949.0000	0.9100	134.2000	102.4000
162	0	75	6	21.00	123.00	13.8806	5	0	0	1	0	1	1	1	44.1000	17.9000	12.6000	4.2400	+-	0	228.3700	7.0700	1.1500	1.9900	2.8700	8.1600	45.5000	121.0000	1.0200	4.6600	7.7300	202.0000	0.0000	5.8100	5.69608	52.3000	0.7500	8.3400	0.9800	84.0000	235.0000	15.0000	331.0000	598.0000	311.0000	217.0000	1.5300	138.9000	100.5000
163	1	16.44	6	10.50	80.00	16.4062	5	0	0	1	1	1	0	1	26.1000	16.1000	11.4000	4.1500	0	0	73.8200	9.9600	8.5300	8.2000	5.2700	12.9800	49.6000	99.0000	3.2500	3.7600	7.2700	329.0000	0.1400	3.6500	1.12308	170.0000	0.8300	4.4400	0.2800	102.0000	314.0000	20.0000	81.0000	2085.0000	1602.0000	799.0000	1.3600	135.7000	99.8000
164	0	125.64	5	25.00	132.00	14.348	4	0	0	1	1	1	0	1	34.9000	17.5000	13.2000	2.6500	0	0	123.6700	8.2300	3.0600	3.2800	7.32	3.4900	12.2000	136.0000	3.0200	4.9700	10.6700	313.0000	0.0300	7.2300	2.39404	57.0000	1.1200	8.5000	0.9700	72.0000	465.0000	38.0000	987.0000	2097.0000	839.0000	944.0000	1.0500	137.4000	95.5000
165	0	50.52	5	14.50	107.00	12.6649	5	0	0	1	1	0	1	1	31.9000	16.3000	11.9000	6.4600	0	0	10.4000	3.5300	3.0200	2.8800	3.0600	3.4900	95.2000	106.0000	1.6300	4.0500	9.0300	531.0000	0.3900	6.3700	3.90798	170.0000	1.2500	12.4000	2.7100	58.0000	202.0000	13.0000	54.0000	1331.0000	484.0000	465.0000	1.5800	141.4000	104.8000
166	1	86.4	5	29.00	130.00	17.1598	5	0	0	0	1	1	1	1	28.0000	15.7000	13.3000	7.2600	0	0	22.8300	4.9400	3.3400	2.8800	3.4200	3.2200	47.9000	120.0000	2.2600	4.3000	10.0400	443.0000	0.2600	6.7700	2.99558	41.1000	0.9500	11.2000	1.4600	14.0000	162.0000	11.0000	738.0000	1589.0000	684.0000	667.0000	1.1100	134.5000	99.6000
167	1	10.2	3	9.50	74.00	17.3484	5	0	0	1	1	1	0	1	30.4000	18.8000	11.9000	5.4700	0	0	16.7600	12.3000	9.7900	10.6500	14.9400	1.0500	75.7000	101.0000	6.9300	3.9400	11.7500	357.0000	0.4400	3.6700	0.529582	101.0000	0.7900	6.6600	0.5500	28.0000	304.0000	20.0000	3606.0000	5115.0000	1788.0000	1110.0000	3.2500	138.1000	103.5000
168	0	115.44	5	41.00	143.00	20.0499	6	0	0	1	1	1	0	1	37.4000	16.6000	13.4000	6.1800	0	1+	64.2500	18.5200	3.8100	3.0600	5.1800	1.2400	50.3000	108.0000	0.7700	3.8500	8.3400	321.0000	0.1800	7.2100	9.36364	74.6000	0.5200	6.2900	1.0800	76.0000	352.0000	44.0000	56.0000	542.0000	200.0000	188.0000	1.7700	136.3000	97.0000
169	0	38.64	4	11.00	99.00	11.2233	5	0	0	0	1	1	1	1	31.1000	16.6000	11.6000	6.3500	0	0	36.0300	7.3600	3.9500	4.1400	7.7300	4.8000	20.3000	113.0000	1.2400	4.4600	10.6100	333.0000	0.1000	8.4600	6.82258	109.0000	1.2900	7.7000	1.1200	69.0000	290.0000	19.0000	55.0000	798.0000	372.0000	334.0000	1.2500	134.8000	97.5000
170	0	22.68	5	12.40	89.00	15.6546	5	0	0	1	1	1	1	0	51.7000	18.5000	12.5000	3.7000	0	0	22.7200	25.9100	1.5800	1.4300	1.2500	26.9200	117.0000	88.0000	0.9700	3.5200	4.2100	84.0000	0.1100	2.8600	2.94845	611.0000	0.9000	7.4300	0.8400	26.0000	272.0000	20.0000	749.0000	1229.0000	359.0000	344.0000	2.1800	135.7000	100.9000
171	1	124.32	6	31.50	140.00	16.0714	6	0	0	1	1	0	1	1	26.8000	16.6000	11.9000	3.8300	0	0	1772.6000	20.4600	4.5400	2.1000	89.67	93.2500	12.1000	130.0000	1.4000	4.5000	15.3700	397.0000	0.0300	13.5200	9.65714	3200.0000	1.0500	11.8000	2.2800	307.0000	436.0000	38.0000	421.0000	1003.0000	349.0000	458.0000	0.9200	142.6000	98.2000
172	1	6.48	4	7.50	68.00	16.2197	5	0	0	1	0	1	1	1	33.3000	17.0000	12.7000	4.4300		1+	130.8900	30.3200	14.5100	17.6700	104.8400	3.1300	50.8000	112.0000	4.6900	4.0600	17.4200	516.0000	0.2700	9.8200	2.09382	5.9100	0.7300	3.1300	0.3000	112.0000	402.0000	38.0000	138.0000	2005.0000	2680.0000	679.0000	1.6400	140.4000	98.6000
173	0	78.72	3	27.50	123.00	18.177	5	0	0	1	1	1	0	1	29.4000	18.9000	13.5000	4.3200	0	0	7.1400	4.3800	3.8100	3.6000	3.7700	3.5700	48.0000	113.0000	5.3400	4.1400	10.4400	570.0000	0.1200	3.9400	0.737828	10.2000	1.5500	12.1000	2.0400	32.0000	310.0000	26.0000	311.0000	3410.0000	2493.0000	1389.0000	1.3200	138.6000	101.5000
174	0	105.84	6	21.50	126.00	13.5425	7	2	3	0	1	1	1	1	40.2000	16.1000	15.0000	4.9400	0	0	240.1300	14.2300	8.5800	8.4200	3.7500	9.6600	52.9000	115.0000	0.6000	4.0800	7.8900	324.0000	0.6100	6.2600	10.4333	5560.0000	0.9800	9.9300	1.4300	62.0000	262.0000	26.0000	26.0000	444.0000	228.0000	229.0000	0.6700	143.6000	102.1000
175	1	67.08	4	17.00	111.00	13.7976	5	0	0	1	0	1	0	1	33.6000	16.8000	11.8000	5.0700	0	0	21.4800	16.7200	3.4800	3.7200	7.0400	4.0100	48.3000	118.0000	1.5100	4.3200	18.0300	433.0000	1.2800	14.7800	9.78808	300.0000	1.5400	7.8600	2.3800	27.0000	221.0000	24.0000	385.0000	979.0000	717.0000	470.0000	0.8200	138.1000	103.7000
176	0	115.68	5	27.00	137.00	14.3854	7	2	3	1	1	1	0	1	24.0000	16.5000	13.1000	2.7600	0	0	184.68	59.0400	2.1200	2.1200	2.8400	13.5200	21.4000	119.0000	1.7100	4.1700	16.4700	116.0000	0.1600	13.9500	8.15789	398.0000	1.0900	8.5400	1.0700	62.0000	276.0000	15.0000	389.0000	1246.0000	650.0000	712.0000	0.5500	137.2000	99.1000
177	0	21.36	3	12.00	83.00	17.4191	6	0	0	1	1	1	0	1	26.8000	16.6000	11.9000	3.8300	0	0	52.7000	7.9100	12.4700	10.6500	31.3500	1.6200	158.0000	112.0000	2.5100	4.1700	9.6500	277.0000	0.1100	6.7000	2.66932	130.0000	1.0500	5.7600	0.6200	98.0000	484.0000	29.0000	521.0000	1220.0000	850.0000	573.0000	0.9100	138.9000	104.6000
178	0	111.6	6	46.00	155.00	19.1467	8	2	3	0	1	1	1	1	28.6000	16.8000	11.8000	3.3000	0	0	12.8200	2.8100	0.9300	0.9300	1.0200	4.5800	50.8000	132.0000	1.4800	5.3100	19.7700	341.0000	0.0200	17.9300	12.1149	2590.0000	1.2000	7.0800	2.4600	49.0000	324.0000	24.0000	371.0000	949.0000	604.0000	444.0000	0.8400	139.8000	96.8000
179	0	71.52	5	17.00	116.00	12.6338	8	2	3	1	1	1	0	1	35.6000	17.6000	11.0000	3.6900	0	0	36.5700	15.8200	2.8300	2.4500	4.2400	1.0700	22.0000	121.0000	2.6100	4.4400	12.6900	312.0000	0.2700	9.1300	3.49808	47.9000	1.9800	8.4100	1.2500	20.0000	221.0000	20.0000	985.0000	1853.0000	1243.0000	863.0000	1.1400	141.9000	103.8000
180	1	63.12	7	18.00	112.00	14.3495	7	2	3	1	0	1	1	1	47.3000	16.6000	16.0000	4.1700	0	0	70.5300	21.4900	4.5500	4.4100	8.3300	14.1900	162.0000	108.0000	1.4700	4.0100	3.7100	195.0000	0.0600	1.7900	1.21769	23.4000	0.7200	7.0900	0.9900	117.0000	397.0000	34.0000	104.0000	172.0000	148.0000	50.0000	2.0900	136.2000	98.5000
181	1	99.12	6	22.50	130.00	13.3136	6	0	0	0	1	1	1	1	33.9000	16.5000	13.5000	3.3700	0	0	46.5400	2.0900	1.0000	0.5400	0.5800	4.7800	42.4000	107.0000	3.0000	3.6900	17.3800	396.0000	0.0500	13.9600	4.65333	31.6000	1.0000	9.5200	1.9900	29.0000	313.0000	19.0000	890.0000	1920.0000	1228.0000	629.0000	1.4200	136.3000	103.5000
182	0	27	5	11.00	83.00	15.9675	5	0	0	1	1	0	1	1	28.2000	15.6000	11.5000	3.8700	0	0	29.8100	1.7100	0.9300	0.5400	1.7200	1.8400	69.4000	100.0000	4.3900	3.8400	10.0100	466.0000	0.0900	5.1700	1.17768	66.9000	0.4300	4.4800	0.5600	34.0000	374.0000	22.0000	1435.0000	2443.0000	1883.0000	885.0000	1.6200	137.5000	102.3000
183	1	72.24	5	17.50	119.00	12.3579	6	0	0	1	1	1	0	1	37.8000	15.7000	16.0000	4.3900	0	0	3.5800	2.8800	0.8700	1.4800	2.1200	0.4700	58.0900	85.0000	2.6300	4.5100	5.4800	324.0000	0.1400	2.4800	0.942966	4.4600	0.7400	6.0300	1.2600	46.0000	455.0000	45.0000	98.0000	833.0000	481.0000	246.0000	1.9300	137.0000	103.1000
184	0	5.76	6	8.50	68.00	18.3824	6	0	0	1	1	1	1	0	22.2000	16.1000	12.3000	5.2200	0	0	75.8300	17.9300	1.8600	3.2900	4.3700	5.1600	28.6000	121.0000	6.3100	4.9000	15.9200	471.0000	0.5900	7.1500	1.13312	26.2000	1.2900	2.0900	0.27	172.0000	266.0000	33.0000	3028.0000	4111.0000	1889.0000	870.0000	3.4800	138.3000	104.7000
185	1	28.2	4	13.00	92.00	15.3592	5	0	0	1	1	1	1	0	33.4000	16.5000	12.3000	4.9300	0	0	107.7100	10.2100	2.9200	2.7000	6.6900	3.6900	26.6000	111.0000	4.6100	4.3600	11.5200	479.0000	0.0700	6.0500	1.31236	63.6000	1.0100	6.2700	0.8200	26.0000	304.0000	25.0000	2020.0000	3068.0000	2092.0000	812.0000	2.4900	140.5000	98.3000
186	1	33.72	4	13.50	96.00	14.6484	5	0	0	1	1	0	1	1	31.4000	17.4000	11.4000	3.8700	0	0	123.9500	11.5100	1.2900	2.2400	2.3900	4.8700	22.4000	117.0000	2.6400	4.3500	9.4400	233.0000	0.5800	5.3100	2.01136	397.0000	1.2500	10.5000	0.6900	52.0000	319.0000	33.0000	120.0000	1413.0000	746.0000	504.0000	1.5200	140.1000	100.6000
187	0	54.36	6	19.50	109.00	16.4128	6	0	0	1	1	1	0	1	32.0000	15.4000	11.8000	5.7300	0	0	70.7100	7.1900	3.9300	4.8500	8.8100	9.8600	52.6000	109.0000	2.2400	4.1700	15.0800	285.0000	0.2000	11.4500	5.11161	63.6000	1.0300	6.4700	0.9000	107.0000	299.0000	22.0000	890.0000	1920.0000	1228.0000	629.0000	1.4200	136.0000	103.1000
188	0	8.16	5	10.50	70.00	21.4286	5	0	0	0	1	1	1	1	29.4000	15.5000	12.0000	6.4700	0	0	1686.0900	21.9200	4.3100	3.9800	7.0400	9.2800	37.0000	109.0000	7.7400	4.4900	21.1700	529.0000	0.4700	10.4700	1.35271	29.5000	0.4200	2.8100	0.27	68.0000	520.0000	64.0000	2511.0000	3398.0000	2920.0000	834.0000	3.0100	142.0000	99.1000
189	0	51.48	3	14.00	100.00	14	5	0	0	0	1	1	1	1	22.2000	16.1000	12.3000	5.2200	0	0	13.9100	5.0700	0.9900	1.3600	1.3200	0.7200	50.7000	113.0000	1.6300	4.0800	12.3100	313.0000	0.3000	9.4000	5.76687	121.0000	1.0200	6.9300	1.3800	87.0000	451.0000	74.0000	65.0000	1119.0000	583.0000	438.0000	1.3800	134.9000	97.9000
190	1	24.24	5	12.00	82.00	17.8465	6	0	0	1	1	1	0	1	33.9000	16.5000	13.5000	3.8300	0	0	49.4300	5.9800	0.8100	1.5400	1.8500	1.7300	119.0000	109.0000	3.5700	4.0500	14.6000	347.0000	0.3000	9.5600	2.67787	80.4000	0.6300	5.9300	0.4100	64.0000	250.0000	27.0000	234.0000	1934.0000	1772.0000	506.0000	2.4600	138.6000	101.5000
191	1	51.96	5	14.00	101.00	13.7241	6	0	0	1	0	1	1	1	33.3000	17.1000	10.9000	4.3900		0	101.6800	5.7500	1.3500	2.1200	2.7500	2.5700	87.8000	108.0000	2.4400	3.6600	3.7000	440.0000	0.0900	0.8000	0.327869	2.21	1.4700	11.7000	2.4800	26.0000	364.0000	25.0000	120.0000	1413.0000	746.0000	504.0000	1.5200	138.5000	98.1000
192	1	62.4	5	16.00	106.00	14.2399	5	0	0	1	1	0	1	0	34.4000	15.8000	10.8000	5.7300	+-	0	9.0400	3.4100	1.4200	1.4800	3.2000	2.4700	38.3000	107.0000	1.5300	3.9300	9.9200	305.0000	0.0000	8.2800	5.41176	29.6000	1.5500	6.7100	0.5900	242.0000	372.0000	45.0000	1231.0000	2074.0000	536.0000	670.0000	1.8400	138.5000	101.4000
193	0	7.92	4	8.50	66.00	19.5133	4	0	0	1	0	1	1	1	30.4000	15.4000	9.4000	4.9200		0	32.8900	80.6700	4.6900	3.9600	7.9700	11.7100	31.4000	106.0000	4.6100	3.9500	10.2500	295.0000	0.4300	4.7400	1.0282	10.0000	1.0200	3.1200	0.3600	42.0000	240.0000	22.0000	2887.0000	3584.0000	1550.0000	766.0000	3.7700	138.2000	107.9000
194	1	24.12	5	11.00	83.00	15.9675	5	0	0	1	1	1	0	1	30.4000	16.0000	11.0000	4.6700	0	0	101.9800	10.6600	3.1600	3.4200	3.7700	0.7200	86.0000	106.0000	3.6000	4.4000	15.6000	256.0000	0.7200	10.6000	2.94444	34.9000	1.8300	6.1100	0.8500	30.0000	320.0000	22.0000	141.0000	1927.0000	1782.0000	484.0000	2.6200	137.8000	105.9000
195	0	26.04	5	17.50	90.00	21.6049	4	0	0	0	1	1	1	1	29.0000	17.9000	10.7000	3.5500	0	0	25.7600	12.5700	5.7600	7.9800	44.4700	2.6800	40.8000	117.0000	0.9400	4.4400	7.6000	365.0000	0.4000	5.3900	5.73404	21.5000	0.8700	6.6800	0.9300	40.0000	265.0000	19.0000	96.0000	590.0000	426.0000	148.0000	2.7100	139.1000	102.1000
196	0	19.68	5	11.00	82.00	16.3593	4	0	0	0	1	1	1	1	32.4000	17.6000	12.2000	4.4500	0	0	33.7600	12.5700	6.4100	4.9700	9.8100	3.2900	33.6000	117.0000	2.4900	4.5500	9.5400	295.0000	1.1200	5.2500	2.10843	252.0000	2.3600	8.2300	0.6100	109.0000	428.0000	52.0000	975.0000	1437.0000	1020.0000	482.0000	2.0200	138.6000	101.4000
197	1	33.36	6	14.00	95.00	15.5125	5	0	0	1	1	1	0	1	29.2000	19.1000	12.7000	3.1500	0	0	12.3600	6.4400	3.6700	4.1400	6.5800	18.5100	18.1000	79.0000	3.7000	3.1300	11.5400	631.0000	0.1300	6.7100	1.81351	72.3000	1.7000	27.5000	1.9600	16.0000	280.0000	14.0000	293.0000	3107.0000	893.0000	867.0000	2.4100	133.2000	97.6000
198	0	68.64	6	19.00	118	13.6455	5	0	0	1	1	0	1	1	31.6000	16.9000	12.6000	4.1400	0	0	44.0200	5.5100	3.6700	3.3600	6.4600	1.0700	35.8000	115.0000	2.0300	4.1300	9.1100	325.0000	0.6200	5.8700	2.89163	49.3000	0.8300	9.2200	1.2200	110.0000	368.0000	55.0000	156.0000	1733.0000	512.0000	641.0000	1.2400	140.4000	102.5000
199	0	32.88	4	13.00	94.00	14.7125	5	0	0	0	1	1	1	1	36.1000	17.7000	10.8000	2.7100	0	0	6.0600	13.1900	0.9900	1.4200	1.2300	2.6800	40.9000	107.0000	1.5300	3.9300	9.9200	305.0000	0.0000	8.2800	5.41176	70.2000	0.9900	10.4000	0.8700	209.0000	469.0000	31.0000	34.0000	624.0000	699.0000	290.0000	0.9700	142.8000	102.7000
200	0	56.4	5	18.00	107.00	15.7219	5	0	0	1	1	1	0	1	33.3000	16.8000	10.8000	3.6000	0	0	18.2000	6.5800	1.2900	1.4200	3.7400	20.1200	23.4000	122.0000	2.1400	5.0800	6.5700	316.0000	0.0000	3.5400	1.65421	10.8000	0.9900	8.8200	2.3600	75.0000	290.0000	20.0000	84.0000	1529.0000	774.0000	515.0000	1.5500	137.5000	97.2000
201	0	40.56	4	14.00	100.00	14	4	0	0	0	1	1	1	1	43.3000	15.4000	11.2000	5.7300	0	0	112.7400	15.1200	3.0600	1.3300	1.4900	2.6800	62.6000	109.0000	1.8100	4.1100	7.0700	304.0000	0.2200	4.3100	2.38122	14.1000	1.3500	7.4300	1.6400	50.0000	242.0000	25.0000	592.0000	1087.0000	606.0000	415.0000	1.4300	142.4000	102.4000
202	1	59.16	4	16.00	107.00	13.975	4	0	0	1	1	0	1	0	43.3000	14.9000	11.9000	7.3300	1+	0	506.1200	25.3100	1.0500	1.1300	1.9400	0.8300	131.0000	102.0000	1.7200	3.6800	17.6600	307.0000	0.2400	15.1300	8.79651	944.0000	0.9100	7.4400	1.2500	53.0000	257.0000	29.0000	722.0000	1040.0000	886.0000	254.0000	2.8500	143.8000	102.0000
203	0	124.92	7	27.50	141.00	13.8323	6	0	0	0	1	1	1	1	30.1000	19.1000	11.8000	3.0600	0	0	19.4200	5.3200	2.7300	2.2000	3.0600	1.1800	10.1000	124.0000	2.6400	4.2300	10.1300	288.0000	0.1400	7.1000	2.68939	104.0000	0.8200	6.7800	1.3300	112.0000	324.0000	30.0000	122.0000	1634.0000	1156.0000	599.0000	1.7500	144.6000	104.2000
204	0	76.32	4	24.00	121.00	16.3923	5	0	0	1	1	1	0	0	41.5000	18.2000	12.7000	3.0000	1+	0	11.2800	21.7500	2.5000	3.3600	4.4800	8.2500	45.2000	120.0000	1.0400	4.2500	3.6900	203.0000	0.4600	2.0900	2.00962	73.6000	1.0800	7.3900	1.7600	236.0000	393.0000	30.0000	620.0000	970.0000	120.0000	322.0000	1.9300	141.2000	100.1000
205	1	7.68	4	9.00	68.00	19.4637	5	0	0	1	1	1	1	0	38.5000	15.2000	11.1000	8.2200	0	0	125.3000	146.7100	2.3600	3.6000	18.1200	2.5700	96.7000	102.0000	4.2600	3.6800	8.1600	133.0000	0.1300	2.9300	0.687793	28.1000	0.3200	2.9200	0.27	93.0000	572.0000	90.0000	144.0000	2884.0000	1603.0000	725.0000	2.8000	134.9000	103.0000
206	0	68.88	5	21.50	118.00	15.441	6	0	0	0	1	1	1	1	26.5000	16.2000	14.4000	4.6400	0	0-2	24.6000	5.0400	2.6400	2.4500	3.8900	2.9900	95.4000	113.0000	1.7900	4.0400	12.7200	288.0000	0.0200	10.6400	5.94413	19.8000	0.6200	7.9800	1.1800	37.0000	262.0000	15.0000	714.0000	1376.0000	632.0000	608.0000	1.1700	141.3000	104.3000
207	0	33.6	6	14.00	100.00	14	6	0	0	1	0	1	1	1	33.6000	16.2000	11.0000	7.0200	0	0	126.5900	10.3000	1.4800	1.4200	1.7600	1.5100	46.0000	123.0000	3.2600	4.4900	18.5800	440.0000	0.2200	13.0400	4	73.6000	0.7200	7.0700	1.0200	58.0000	316.0000	39.0000	139.0000	2511.0000	1220.0000	1029.0000	1.1100	140.9000	97.2000
208	0	40.08	4	12.50	98.00	13.0154	5	0	0	0	1	1	1	1	38.3000	17.0000	12.4000	6.0200	0	0	211.1400	32.9000	4.1400	4.5600	5.7600	3.9000	69.6000	114.0000	2.3100	4.1400	14.6900	287.0000	0.3600	10.9300	4.7316	380.0000	1.9000	7.9700	2.1400	36.0000	299.0000	31.0000	883.0000	1700.0000	793.0000	761.0000	1.1600	136.3000	97.9000
209	1	89.04	5	30.00	134.00	16.7075	5	0	0	1	1	0	1	1	31.6000	16.9000	11.2000	3.2300	0	0	38.7500	18.5200	4.5100	9.6900	40.8500	2.7800	31.0000	123.0000	1.4400	4.3500	13.5600	275.0000	0.3200	11.4900	7.97917	650.0000	1.1200	8.4700	0.9000	134.0000	286.0000	20.0000	518.0000	978.0000	340.0000	309.0000	1.6800	140.0000	106.0000
210	1	21.48	5	12.50	90.00	15.4321	5	0	0	1	1	1	0	1	33.3000	16.6000	11.4000	6.0200	0	0	35.1600	39.4100	3.7600	3.9600	4.4800	43.7600	97.4000	108.0000	2.9300	4.0700	17.5800	217.0000	0.0100	13.7100	4.67918	41.4000	0.5900	3.8100	0.27	46.0000	381.0000	36.0000	56.0000	1411.0000	1043.0000	665.0000	1.0000	146.1000	106.4000
211	0	33.24	4	11.00	91.00	13.2834	5	0	0	1	1	1	1	0	29.4000	17.1000	10.5000	6.6600	0	0	124.1800	115.1000	42.2500	22.5500	59.7700	7.0500	52.9000	107.0000	2.7400	3.8600	11.0200	334.0000	0.5700	6.8800	2.51095	221.0000	0.7000	4.8600	1.0100	661.0000	386.0000	33.0000	1262.0000	1858.0000	848.0000	547.0000	2.3100	134.5000	102.1000
212	1	38.16	4	14.00	98.00	14.5773	5	0	0	1	1	1	1	0	29.5000	15.7000	10.4000	7.9300	0	0	105.0800	42.5300	14.0000	14.6500	38.0200	2.8800	94.0000	105.0000	2.5100	4.1900	13.2600	394.0000	0.1800	9.9300	3.95618	235.0000	2.2900	9.0600	0.8200	53.0000	280.0000	23.0000	114.0000	1833.0000	893.0000	606.0000	1.9500	139.3000	104.1000
213	0	85.92	4	23.50	130.00	13.9053	4	0	0	1	1	0	1	1	46.7000	15.6000	13.2000	5.9500	0	0	200.2400	15.6400	5.4800	4.8500	9.5800	2.2600	64.6000	107.0000	1.7300	3.7400	12.8200	311.0000	0.0900	10.3200	5.96532	1200.0000	0.7400	9.2600	2.2400	45.0000	192.0000	12.0000	784.0000	1230.0000	479.0000	436.0000	1.8000	136.2000	101.0000
214	0	14.52	5	11.50	81.00	17.5278	6	0	0	1	1	1	0	1	38.4000	16.2000	13.0000	8.0200	0	0	38.7500	4.3100	0.9900	1.7100	1.7600	0.7200	115.0000	118.0000	2.3500	4.5500	12.4400	348.0000	0.4300	8.8300	3.75745	73.6000	0.5500	4.8100	0.27	79.0000	301.0000	34.0000	1003.0000	1282.0000	1087.0000	208.0000	4.8300	141.6000	107.3000
215	0	73.32	4	18.50	118.00	13.2864	6	0	0	0	1	1	1	1	30.1000	16.7000	12.7000	5.8200	0	0	138.9600	19.9900	4.9400	4.2800	15.0600	4.4000	96.2000	110.0000	1.2400	3.9900	8.2500	290.0000	0.3800	6.2400	5.03226	17.2000	0.4500	5.3000	0.9600	41.0000	215.0000	16.0000	86.0000	1167.0000	301.0000	417.0000	1.6600	141.6000	104.0000
216	1	106.08	7	24.70	132.00	14.1758	5	0	0	0	1	1	1	1	36.7000	16.7000	13.3000	8.2900	0	0	43.0500	7.6500	4.4600	4.1100	5.3200	2.4700	117.0000	125.0000	0.6000	4.5300	15.5200	234.0000	0.0300	14.7600	24.6	145.0000	1.4000	8.3400	1.8700	48.0000	220.0000	13.0000	38.0000	809.0000	398.0000	329.0000	1.5400	132.4000	99.8000
217	0	78.36	7	21.00	120.00	14.5833	7	2	3	1	1	1	0	1	33.8000	15.6000	12.6000	8.2900	0	0	166.2500	16.7000	10.7500	11.5400	10.4700	8.5100	83.3000	111.0000	1.3600	4.0600	14.5000	231.0000	0.1900	11.7100	8.61029	10.8000	0.3200	2.9200	0.27	57.0000	244.0000	19.0000	784.0000	1230.0000	479.0000	436.0000	1.8000	135.4000	98.6000
218	1	74.16	7	19.50	120.00	13.5417	6	0	0	1	0	1	1	1	39.7000	16.2000	12.8000	6.1500	0	0	201.1200	14.3800	6.4600	6.6600	12.7800	4.5800	70.3000	106.0000	1.7900	4.1000	22.4500	359.0000	1.0400	18.2800	10.2123	14.1000	0.6200	7.9800	1.1800	41.0000	319.0000	34.0000	883.0000	1700.0000	793.0000	761.0000	1.1600	137.1000	101.5000
219	1	103.8	4	28.00	137.00	14.9182	6	0	0	1	1	0	1	0	33.5000	19.9000	10.9000	3.0600	0	0	5.0400	2.5000	0.9900	1.4200	2.1200	0.2000	15.7000	128.0000	3.2300	4.3900	5.0900	155.0000	0.1900	1.4500	0.448916	22.8000	1.1200	9.2700	2.1000	55.0000	410.0000	26.0000	72.0000	2838.0000	248.0000	2301.0000	0.3300	141.3000	108.3000
220	0	73.56	3	23.50	119.00	16.5949	5	0	0	1	0	1	1	1	28.8000	17.3000	10.8000	4.2100	0	0	41.7900	12.8800	3.6500	2.7700	7.3100	1.5100	51.8000	106.0000	2.6300	4.0200	6.0200	333.0000	0.2400	2.5000	0.95057	139.0000	1.3100	13.5000	1.4000	49.0000	181.0000	19.0000	1206.0000	2195.0000	583.0000	885.0000	1.3600	139.5000	103.1000
221	0	59.64	8	18.50	115.00	13.9887	6	0	0	1	1	1	0	1	39.8000	16.7000	11.7000	2.8300	0	1+	31.8700	9.9900	4.2700	2.7700	6.4800	4.6800	29.1000	113.0000	0.6400	4.2200	7.4900	219.0000	0.0000	6.6800	10.4375	6.2800	1.1200	11.9000	1.4500	152.0000	263.0000	28.0000	30.0000	330.0000	372.0000	87.0000	2.2300	144.9000	104.7000
222	0	63.12	5	15.00	112.00	11.9579	5	0	0	0	1	1	1	1	36.2000	18.9000	13.5000	1.9200	0	0	140.9800	32.2900	10.5600	9.5200	163.7000	165.2500	23.9000	115.0000	2.7700	4.4000	6.5700	278.0000	0.6000	3.0800	1.11191	20.6000	0.9200	6.8000	1.2600	82.0000	580.0000	65.0000	545.0000	1190.0000	850.0000	641.0000	0.8500	141.6000	97.7000
223	1	16.44	3	12.00	83.00	17.4191	4	0	0	0	1	1	1	1	26.6000	15.8000	11.5000	5.5100	1+	0	440.5500	11.2200	8.3700	5.6400	8.4600	2.7800	44.2000	100.0000	2.8500	3.8400	12.5100	599.0000	0.3600	8.3600	2.93333	6.8400	1.7300	7.1800	0.7000	40.0000	280.0000	22.0000	1469.0000	2264.0000	844.0000	764.0000	1.9200	140.0000	105.3000
224	0	136.2	6	50.00	162.00	19.052	6	0	0	1	1	1	0	1	23.0000	16.5000	10.6000	2.3400	0	1+	17.6800	5.3000	3.5800	3.4700	11.0400	1.4000	22.0000	104.0000	1.8100	3.9800	13.3300	266.0000	0.1700	10.8000	5.96685	31.8000	0.7800	8.7700	1.7700	260.0000	294.0000	21.0000	464.0000	998.0000	676.0000	440.0000	1.0600	138.8000	102.8000
225	1	31.56	3	13.50	92.00	15.9499	5	0	0	1	1	0	1	1	44.8000	16.5000	12.7000	8.2900	0	0	25.6000	6.2100	3.5100	4.3500	25.5800	13.5200	210.0000	103.0000	2.5000	3.7800	7.0000	471.0000	0.3100	3.6500	1.46	295.0000	1.0000	8.7100	1.4600	37.0000	290.0000	32.0000	301.0000	2653.0000	952.0000	852.0000	2.1700	141.3000	106.5000
226	1	67.2	4	21.50	115.00	16.2571	5	0	0	0	1	1	1	1	29.0000	16.1000	12.2000	6.0200	0	0	22.7700	6.1300	1.6000	2.2400	2.6600	1.6200	42.2000	116.0000	3.0900	4.1600	14.1800	327.0000	0.2100	10.1200	3.27508	25.5000	0.9700	8.0100	1.3300	33.0000	256.0000	27.0000	158.0000	2339.0000	1008.0000	716.0000	2.2100	140.7000	101.7000
227	0	16.56	5	9.00	82.00	13.3849	6	0	0	1	1	1	1	1	33.2000	16.7000	11.7000	6.9200	1+	0	32.4359	9.42	6.42	2.42	9.66	2.6800	119.0000	103.0000	4.1100	3.6600	17.5500	394.0000	0.0600	11.9200	2.90024	20.6000	0.7600	4.0900	0.3700	160.0000	285.0000	22.0000	1659.0000	2545.0000	1187.0000	590.0000	2.8100	138.8000	102.9000
228	1	57.36	6	18.00	115.00	13.6106	6	0	0	1	1	0	1	1	40.3000	21.0000	11.4000	2.7000	0	0	50.5200	42.4900	3.3600	4.2000	7.7400	120.3100	29.1800	110.0000	1.0500	4.0200	2.5500	105.0000	0.2500	1.0900	1.0381	22.8000	1.2300	6.4100	0.5800	38.0000	257.0000	20.0000	535.0000	746.0000	164.0000	168.0000	3.1800	139.7000	103.6000
229	1	19.2	4	11.00	81.00	16.7657	5	0	0	0	0	1	1	1	35.7000	18.2000	11.4000	4.7700		0	451.8100	111.8500	4.5100	5.6700	11.5200	2.2600	155.0000	105.0000	2.5000	3.8800	11.7300	208.0000	0.1600	8.6100	3.444	128.0000	1.1400	5.2100	0.3600	22.0000	280.0000	19.0000	111.0000	1669.0000	1116.0000	553.0000	1.9600	132.9000	96.7000
230	1	56.04	4	19.00	111.00	15.4208	5	0	0	1	1	1	0	1	27.7000	17.5000	11.0000	5.5100	1+	0	83.1300	8.3300	2.4400	2.5900	18.7200	3.3900	39.7000	111.0000	2.4500	4.2900	10.4700	486.0000	0.3000	6.9900	2.85306	28.4000	1.4500	8.5600	0.8900	108.0000	495.0000	105.0000	110.0000	1809.0000	823.0000	887.0000	0.9300	135.6000	104.0000
231	1	74.16	3	19.00	117.00	13.8798	5	0	0	1	1	0	1	1	25.5000	15.6000	10.6000	6.0200	0	0	78.1800	15.1000	2.1200	2.3000	4.1000	3.2900	33.2000	111.0000	1.7100	4.0800	3.6500	522.0000	0.0700	1.4900	0.871345	615.0000	1.4200	7.8700	1.4400	58.0000	369.0000	43.0000	26.0000	620.0000	372.0000	286.0000	1.0500	134.1000	94.8000
232	0	5.4	8	8.00	65.00	18.9349	7	2	3	1	1	1	1	0	41.9000	17.7000	12.3000	2.7100	0	0	1043.5300	100.4900	6.9200	7.4600	21.8600	0.7200	51.1000	103.0000	4.1500	4.2700	13.5100	311.0000	0.3700	8.2900	1.99759	23.1000	0.5500	3.4600	0.27	87.0000	390.0000	48.0000	899.0000	1380.0000	1149.0000	420.0000	2.1400	135.0000	101.5000
233	1	16.68	3	10.00	81.00	15.2416	5	0	0	1	0	1	1	1	35.7000	18.9000	12.1000	3.5900		0	73.4500	12.1200	5.4800	6.8300	10.7200	1.7300	8.6600	103.0000	10.8100	4.2000	16.7400	491.0000	0.0300	5.1600	0.477336	179.0000	2.1800	19.8000	0.6500	44.0000	356.0000	26.0000	5107.0000	7917.0000	5213.0000	2487.0000	2.0500	141.6000	101.5000
234	0	64.56	6	20.00	116.00	14.8633	5	0	0	0	1	1	1	1	32.6000	15.2000	12.0000	5.8200	0	0	211.1400	32.9000	4.1400	4.5600	5.7600	3.9000	35.4000	60.0000	2.2700	2.4200	12.3000	427.0000	1.0200	8.3100	3.66079	147.0000	0.7600	11.1000	2.5500	37.0000	412.0000	24.0000	875.0000	1533.0000	667.0000	610.0000	1.4400	137.8000	98.0000
235	0	27.72	5	14.00	89.00	17.6745	6	0	0	1	1	0	1	1	42.0000	16.9000	12.7000	4.7900	0	0-2	38.7500	18.5200	4.5100	9.6900	40.8500	2.7800	106.0000	102.0000	2.6500	3.7600	13.5900	271.0000	0.2600	10.2000	3.84906	58.4000	0.4500	4.6400	0.3400	45.0000	319.0000	25.0000	1123.0000	1688.0000	1749.0000	419.0000	2.6800	142.7000	104.4000
236	1	57.24	26	18.50	107.00	16.1586	13	2	3	1	1	1	0	1	37.7000	15.7000	13.8000	5.2200	0	0	1870.5600	625.5500	6.8800	4.6200	8.1800	4.7800	119.0000	82.0000	0.9500	3.5300	21.6900	70.0000	0.9500	19.4900	20.5158	977.0000	1.0300	8.4500	0.8600	36.0000	247.0000	14.0000	66.0000	401.0000	46.0000	140.0000	1.8700	138.1000	101.9000
237	1	61.56	5	18.00	112.00	14.3495	6	0	0	1	1	1	1	0	42.5000	16.7000	11.7000	3.7800	0	0	39.1400	10.5100	3.0800	3.7700	2.7100	29.1400	69.3000	111.0000	2.2300	4.0900	10.2600	244.0000	0.0800	7.3300	3.287	31.1000	0.7600	7.0400	0.7900	68.0000	348.0000	49.0000	1200.0000	1704.0000	542.0000	455.0000	2.6400	138.8000	105.9000
238	1	69.36	5	21.50	118.00	15.441	5	0	0	1	1	1	1	0	32.6000	16.9000	12.9000	3.0400	0	0	44.0200	5.5100	3.6700	3.3600	6.4600	1.0700	16.9000	113.0000	2.0100	4.3900	6.8000	252.0000	0.0700	4.3900	2.18408	260.0000	0.3900	6.0600	0.5000	58.0000	379.0000	32.0000	102.0000	1526.0000	399.0000	558.0000	1.5400	139.8000	103.1000
239	0	69.84	4	21.50	118.00	15.441	6	0	0	1	1	0	1	1	25.3000	17.2000	10.9000	4.3900	0	0	6.0600	13.1900	0.9900	1.4200	1.2300	2.6800	31.9000	121.0000	4.1700	4.5800	8.0500	416.0000	0.0700	3.3100	0.793765	158.0000	1.5900	10.3000	2.8900	89.0000	232.0000	27.0000	899.0000	1380.0000	1149.0000	420.0000	2.1400	146.5000	106.0000
240	1	50.64	5	15.00	100.00	15	5	0	0	1	1	1	0	1	29.6000	16.3000	10.5000	4.0600	0	0	79.1300	7.5500	4.4600	5.7300	7.9700	1.8400	44.6000	115.0000	3.7000	4.0700	8.5900	386.0000	0.1000	4.4200	1.19459	156.0000	1.3200	5.5900	0.7700	93.0000	404.0000	29.0000	1774.0000	3023.0000	1547.0000	959.0000	1.8500	143.9000	106.3000
241	0	8.4	6	8.50	72.00	16.3966	5	0	0	0	1	1	1	1	52.4000	18.8000	13.5000	2.4500	0	0	426.4200	20.8500	6.1800	6.6600	16.0800	0.4700	13.0000	92.0000	2.6900	3.6100	6.5600	370.0000	0.5900	1.9500	0.724907	158.0000	0.7600	11.1000	2.5500	107.0000	306.0000	36.0000	883.0000	1700.0000	793.0000	761.0000	1.1600	136.4000	99.6000
242	1	91.32	4	29.00	139.00	15.0096	5	0	0	0	1	1	1	1	35.4000	16.4000	13.8000	5.0600	0	2+	288.4200	12.2100	5.7600	5.0900	6.3400	5.1600	74.3000	116.0000	2.3500	4.0200	12.1900	265.0000	0.1000	9.5200	4.05106	2.21	1.5800	15.4000	2.7500	35.0000	343.0000	22.0000	790.0000	1595.0000	800.0000	707.0000	1.1200	137.8000	101.3000
243	0	31.2	7	14.00	94.00	15.8443	6	0	0	1	1	1	0	1	39.5000	15.7000	11.3000	6.6600	0	0	143.0200	23.3600	2.3900	1.1600	1.5500	3.5000	93.5000	110.0000	0.9300	4.5000	8.9900	302.0000	0.3700	7.1900	7.73118	71.8000	0.9500	7.2700	0.6100	11.0000	169.0000	10.0000	17.0000	402.0000	720.0000	134.0000	1.7600	133.5000	102.1000
244	1	45.36	5	15.00	104.00	13.8683	6	0	0	1	0	1	1	1	32.4000	16.9000	10.4000	4.1100	0	0	127.7300	18.2500	12.1500	10.0300	39.2600	3.6900	24.2000	107.0000	3.2300	4.0500	12.1700	369.0000	0.3100	7.5500	2.33746	14.3000	1.7200	6.8400	1.1300	65.0000	453.0000	62.0000	1550.0000	2477.0000	1659.0000	793.0000	1.9500	141.0000	108.4000
245	0	21.96	5	12.00	87.00	15.8541	6	0	0	1	1	0	1	0	27.0000	16.5000	10.3000	4.6400		0	274.3100	11.3500	8.4600	2.9100	3.5600	5.2600	34.5000	109.0000	4.4900	3.9100	14.0400	306.0000	0.4300	8.2000	1.82628	66.4000	1.4000	10.2000	1.3100	97.0000	538.0000	82.0000	1975.0000	3448.0000	1758.0000	1316.0000	1.5000	139.7000	99.0000
246	1	4.68	6	7.00	66.00	16.0698	7	2	3	1	0	1	1	1	42.1000	18.5000	11.2000	6.3300		0	8.7600	4.2000	3.2500	2.3700	3.2000	4.9600	47.5000	92.0000	3.8100	3.6700	9.8800	373.0000	0.1200	5.2900	1.38845	8.0900	0.5300	2.7800	0.27	62.0000	307.0000	23.0000	535.0000	746.0000	164.0000	168.0000	3.1800	141.8000	101.7000
247	0	60.24	6	19.00	109.00	15.9919	7	2	3	1	1	1	0	1	29.1000	18.1000	11.3000	2.3400		0	51.1300	20.4100	5.3900	6.3700	8.2000	4.8700	17.1000	100.0000	0.5200	3.7200	9.4500	248.0000	0.0100	8.8400	17	173.0000	0.6700	7.2600	0.9700	44.0000	414.0000	32.0000	12.0000	368.0000	253.0000	139.0000	0.6900	141.2000	104.3000
248	0	105.36	3	23.00	134.00	12.8091	5	0	0	0	1	1	1	1	30.4000	16.6000	10.5000	4.2800	0	0	33.9700	10.3900	4.9700	5.4400	9.9200	9.8600	17.4000	121.0000	2.4000	4.4500	15.1600	425.0000	0.0300	12.2300	5.09583	1050.0000	0.8800	12.5000	2.2400	37.0000	245.0000	20.0000	355.0000	1748.0000	402.0000	929.0000	0.3800	142.1000	104.5000
249	1	32.28	4	11.00	90.00	13.5802	6	0	0	0	1	1	1	1	36.1000	17.2000	11.1000	6.0200	+-	0	1547.5700	22.0200	6.4100	6.0200	12.4400	9.2800	71.5000	103.0000	3.1700	3.9500	13.6900	465.0000	0.2800	9.2500	2.91798	33.5000	1.3800	6.1600	1.1000	159.0000	777.0000	155.0000	1775.0000	3019.0000	1253.0000	1067.0000	1.6600	141.7000	101.9000
250	0	22.2	11	11.00	83.00	15.9675	8	2	3	1	1	1	0	1	51.8000	17.3000	11.2000	3.1000	0	0	198.7900	52.4700	5.6600	4.7300	11.2400	0.7200	81.6000	92.0000	6.8900	3.4500	26.0100	83.0000	0.1700	18.4500	2.67779	25.5000	1.4100	16.8000	1.2100	20.0000	283.0000	16.0000	160.0000	2294.0000	2598.0000	881.0000	1.3600	133.6000	99.0000
251	0	6.96	5	11.00	70.00	22.449	6	0	0	1	1	0	1	1	42.7000	16.5000	12.0000	8.2900	0	0	390.9800	7.2800	3.6100	2.4200	2.2900	5.4100	167.0000	94.0000	3.6100	3.7100	11.2100	222.0000	0.6100	6.1900	1.71468	20.6000	1.4000	10.2000	1.3100	21.0000	186.0000	16.0000	535.0000	746.0000	164.0000	168.0000	3.1800	138.9000	107.8000
252	0	3.84	19	7.20	62.50	18.432	11	2	3	0	1	1	1	1	50.3000	15.1000	13.0000	6.6600	0	0	128.0800	11.0700	8.2400	4.9800	11.3700	10.6500	67.1000	91.0000	2.8000	3.6900	11.5300	270.0000	0.4100	7.2900	2.60357	22.8000	0.5000	3.2200	0.27	148.0000	528.0000	80.0000	110.0000	1809.0000	823.0000	887.0000	0.9300	138.2000	103.3000
253	0	49.2	5	16.50	104.00	15.2552	5	0	0	1	1	0	1	1	36.4000	16.0000	11.9000	5.7300	0	0	41.0400	10.3200	5.7800	6.1200	10.4200	10.2100	22.9000	108.0000	1.1800	4.1700	15.1700	373.0000	0.1300	12.5400	10.6271	173.0000	1.1200	9.2700	2.1000	38.0000	368.0000	29.0000	1774.0000	3023.0000	1547.0000	959.0000	1.8500	136.3000	100.8000
254	0	5.4	4	7.50	65.00	17.7515	5	0	0	1	1	1	0	1	38.3000	16.1000	11.6000	6.7400		0	447.9600	38.5600	5.3300	4.4100	5.3900	6.8700	104.0000	108.0000	2.3700	4.2700	18.1500	594.0000	1.1100	13.7700	5.81013	126.0000	0.4400	3.8800	0.27	66.0000	544.0000	62.0000	98.0000	1371.0000	1097.0000	305.0000	3.5500	133.4000	102.5000
255	0	19.2	4	11.50	81.00	17.5278	6	0	0	1	0	1	1	1	40.9000	17.2000	11.2000	3.9600		0	26.7100	6.3400	3.2000	2.9400	5.8900	2.7800	39.6000	102.0000	6.0100	4.0600	11.5500	562.0000	1.0600	3.7200	0.618968	10.3000	0.9700	9.4000	0.5200	80.0000	711.0000	50.0000	203.0000	4061.0000	2591.0000	1001.0000	2.9400	130.4000	98.0000
256	1	58.44	5	17.00	110.00	14.0496	5	0	0	1	1	1	1	1	29.5000	15.8000	10.4000	6.6600		0	30.4200	13.6400	4.2200	4.0900	11.5800	73.8100	114.0000	116.0000	1.3100	4.0800	10.0700	679.0000	0.0100	8.5600	6.53435	173.0000	1.2700	6.9900	1.1400	56.0000	270.0000	37.0000	1052.0000	1839.0000	862.0000	596.0000	1.7600	137.6000	105.1000
257	1	38.04	9	14.50	95.00	16.0665	7	2	3	1	1	0	1	1	30.0000	16.9000	11.5000	4.5100	0	0	13.8700	4.6500	9.8300	2.9100	6.7400	3.9700	28.7000	104.0000	2.1200	4.0000	11.2900	356.0000	0.0200	7.9700	3.75943	63.6000	0.9700	9.4200	0.7900	65.0000	335.0000	27.0000	151.0000	2183.0000	996.0000	811.0000	1.5300	140.3000	106.7000
258	0	7.92	5	8.50	71.00	16.8617	6	0	0	1	1	1	1	0	60.6000	17.3000	13.9000	3.3700	0	0	20.5500	11.6600	3.1600	2.9400	4.4100	2.3900	24.4000	95.0000	2.5200	3.6500	8.1400	394.0000	0.4500	3.6100	1.43254	90.1000	0.8800	3.9200	1.2700	91.0000	576.0000	72.0000	255.0000	2341.0000	832.0000	450.0000	4.2000	134.0000	98.1000
259	0	22.68	6	12.50	89.00	15.7808	5	0	0	1	1	1	1	1	41.2000	16.9000	11.9000	3.7800	0	2-3	74.3500	59.9000	4.7900	3.4900	12.7200	14.1900	36.2000	119.0000	1.6600	4.5600	5.9000	181.0000	0.2100	3.4700	2.09036	264.0000	0.6500	5.1800	0.27	65.0000	345.0000	36.0000	61.0000	1241.0000	399.0000	473.0000	1.3800	137.4000	104.7000
260	0	7.08	5	9.50	73.00	17.827	4	0	0	1	1	1	0	1	38.2000	16.7000	11.6000	5.0600	0	0	21.0600	6.0600	3.3000	3.4200	8.3100	25.4400	20.4000	101.0000	2.3000	4.6400	12.1000	372.0000		8.5000	3.69565	55.1000	0.57	5.0800	0.3600	127.0000	336.0000	32.0000	3661.0000	5605.0000	1744.0000	1372.0000	2.6700	138.0000	102.4000
261	1	90.84	4	22.00	123.00	14.5416	5	0	0	1	1	1	1	1	28.2000	16.7000	10.4000	4.9200		0	42.3600	10.7500	4.8800	5.5500	13.9200	1.7300	35.5000	113.0000	3.9100	4.0700	13.5400	464.0000	0.2800	8.6800	2.21995	40.6000	1.5700	9.8100	1.5800	25.0000	223.0000	14.0000	1815.0000	3338.0000	1023.0000	1352.0000	1.3400	140.8000	105.2000
262	0	4.32	6	7.80	67.00	17.3758	6	0	0	1	1	1	0	1	48.1000	15.6000	11.4000	5.7300		0	127.8900	149.6000	1.1900	1.1800	1.1800	4.2500	113.0000	105.0000	4.1400	3.8900	9.7700	233.0000	0.1700	4.9300	1.19082	212.0000	0.2800	2.6500	0.27	147.0000	290.0000	33.0000	883.0000	1700.0000	793.0000	761.0000	1.1600	135.5000	103.3000
263	1	18.36	7	9.20	77.00	15.517	7	2	3	1	1	1	1	0	44.4000	19.8000	12.1000	2.0600	0	0	16.3900	7.4100	10.0500	3.4500	3.7500	6.0900	4.6500	76.0000	6.8800	4.4300	11.1900	664.0000	0.3700	2.8300	0.411337	90.2000	1.6500	17.5000	0.5000	60.0000	583.0000	56.0000	2615.0000	5563.0000	2124.0000	2575.0000	1.0200	134.4000	103.3000
264	0	40.56	7	13.50	98.00	14.0566	8	2	3	1	1	1	1	1	57.4000	15.7000	15.0000	6.3200	0	0	48.1100	4.0100	3.8600	6.7200	7.1400	2.5900	319.0000	94.0000	1.2000	3.6000	10.7400	243.0000	0.1400	8.8600	7.38333	71.4000	0.7700	5.8400	0.5400	33.0000	317.0000	32.0000	571.0000	996.0000	551.0000	303.0000	1.8900	138.9000	99.4000
265	1	74.88	7	22.50	122.00	15.1169	8	2	3	1	1	0	1	1	40.6000	16.0000	13.0000	6.5900	+-	0	207.3300	27.7300	16.8900	18.0600	48.7900	4.5800	70.3000	106.0000	0.8600	3.7100	11.8600	337.0000	0.2400	10.0400	11.6744	70.5000	1.2900	10.6000	1.0700	51.0000	213.0000	11.0000	237.0000	407.0000	302.0000	151.0000	1.5700	135.5000	100.6000
266	1	33.72	5	12.50	93.00	14.4525	6	0	0	1	1	1	1	1	34.0000	17.4000	12.8000	7.0400	+-	0	1457.9900	21.8400	10.2500	9.1800	18.5800	1.0700	118.0000	111.0000	5.0200	4.0200	20.5500	705.0000	0.3400	13.0600	2.60159	9.6200	1.5000	8.5400	1.4600	111.0000	654.0000	104.0000	1890.0000	3593.0000	1747.0000	1466.0000	1.2900	142.3000	100.0000
267	1	52.32	4	15.50	110.00	12.8099	5	0	0	1	1	1	0	1	40.0000	16.0000	11.7000	7.8300	0	0	886.0600	23.0900	9.0000	6.6000	16.1900	14.1900	126.0000	105.0000	3.2300	3.9000	15.6000	439.0000	0.6300	11.1700	3.4582	23.1000	1.4000	9.0500	0.7000	31.0000	282.0000	30.0000	105.0000	2043.0000	1281.0000	789.0000	1.5500	139.0000	99.9000
268	0	47.04	5	16.00	105.00	14.5125	5	0	0	1	1	1	1	0	40.7000	25.4000	11.9000	1.1400	0	0	138.0900	40.2100	6.8700	4.0200	6.2300	1.1200	25.4000	103.0000	3.8200	4.2600	10.3500	141.0000	0.1700	6.1000	1.59686	89.0000	1.4500	7.5200	1.1300	49.0000	490.0000	23.0000	293.0000	972.0000	566.0000	484.0000	0.6100	139.0000	102.8000
269	0	70.92	8	22.50	122.00	15.1169	7	2	3	1	1	0	1	1	47.7000	14.7000	12.1000	7.4100	0	0	1030.7600	77.8600	5.3900	4.6200	7.5000	2.5700	117.0000	102.0000	0.6800	3.7800	15.3500	198.0000	0.0100	14.3700	21.1324	90.1000	0.5100	5.7800	1.0900	130.0000	296.0000	16.0000	228.0000	393.0000	187.0000	141.0000	1.6200	129.8000	94.6000
270	0	67.92	5	22.50	121.00	15.3678	5	0	0	1	1	1	1	1	31.8000	17.5000	11.0000	3.4400	0	0	1686.0900	21.9200	4.3100	3.9800	7.0400	9.2800	46.9000	110.0000	1.9500	3.9200	10.9900	305.0000	0.1400	7.7100	3.95385	74.1000	1.7000	9.5900	2.2900	57.0000	223.0000	18.0000	136.0000	2283.0000	666.0000	832.0000	1.1100	136.0000	102.7000
271	0	121.8	8	39.00	150.00	17.3333	7	2	3	1	1	1	1	1	36.7000	18.3000	11.7000	3.6200	0	0	42.1900	9.6000	1.6100	1.3800	2.2200	2.4700	63.6000	99.0000	1.2100	3.5200	16.9800	198.0000	0.0400	15.4000	12.7273	212.0000	0.9400	18.5000	1.6400	21.0000	191.0000	16.0000	628.0000	1210.0000	685.0000	587.0000	1.0700	133.8000	100.6000
272	0	58.08	9	22.50	122.00	15.1169	6	0	0	1	1	1	0	1	35.6000	17.2000	13.3000	4.4500	0	1+	107.7100	10.2100	2.9200	2.7000	2.3100	3.5700	158.6400	122.0000	1.5500	4.5000	20.9400	261.0000	0.0400	18.5100	11.9419	137.0000	2.3700	11.7000	1.5000	49.0000	264.0000	25.0000	760.0000	1144.0000	935.0000	212.0000	3.5900	135.0000	95.4000
273	1	4.2	9	6.00	64.00	14.6484	5	0	0	0	1	1	1	1	34.7000	15.8000	12.1000	5.2200	0	0	25.2300	4.2900	3.3000	3.4800	3.7700	9.8600	47.3000	106.0000	6.3400	3.9500	21.0900	438.0000	0.0100	13.4200	2.11672	139.0000	0.5400	3.5100	0.27	115.0000	460.0000	95.0000	103.0000	1488.0000	897.0000	179.0000	7.3300	139.4000	103.1000
274	0	53.4	8	21.00	112.00	16.7411	7	2	3	1	1	0	0	1	51.4000	15.8000	13.5000	3.8300	0	0	94.1500	218.0900	4.7400	5.2000	20.3900	3.2900	105.0000	108.0000	0.5000	3.8500	6.8000	191.0000	0.0600	6.1300	12.26	74.0000	0.7500	7.8200	0.6700	88.0000	361.0000	52.0000	292.0000	374.0000	264.0000	88.0000	3.3100	133.7000	101.6000
275	0	33.36	10	16.00	99.00	16.3249	8	2	3	1	1	1	1	0	43.1000	16.2000	12.0000	5.2200	0	0-1	148.1600	13.6600	3.5000	2.5100	4.9500	18.5100	69.5000	111.0000	2.7300	4.2000	11.6100	172.0000	0.1600	7.9200	2.9011	72.5000	1.4500	7.5200	1.1300	192.0000	579.0000	112.0000	92.0000	2096.0000	666.0000	897.0000	1.1900	136.0000	101.5000
276	1	34.56	4	11.50	92.00	13.587	5	0	0	1	1	1	1	1	32.8000	16.9000	11.1000	7.3300	0	0	85.0300	5.3500	1.0900	1.4000	7.3200	1.0700	32.2000	107.0000	1.6200	3.9300	3.4300	550.0000	0.2200	1.0700	0.660494	8.0100	1.7200	6.8400	1.1300	43.0000	276.0000	24.0000	119.0000	2067.0000	1036.0000	861.0000	1.1800	138.9000	101.6000
277	0	91.2	5	23.50	124.00	15.2836	5	0	0	1	1	1	0	0	26.7000	16.2000	12.0000	3.3000	0	0	57.0900	4.8600	1.8600	0.8800	2.1300	2.6800	31.0000	120.0000	2.3800	4.5300	16.5200	447.0000	0.0600	13.7700	5.78571	18.9000	0.7300	7.9400	1.1700	17.0000	204.0000	14.0000	698.0000	1623.0000	1171.0000	846.0000	0.8300	135.8000	101.2000
278	0	72.48	8	20.00	116.80	14.6603	6	0	0	1	0	1	1	1	40.4000	14.9000	11.8000	4.3400	0	0	44.0200	5.5100	3.6700	3.3600	4.1000	3.6300	81.5000	108.0000	1.3900	3.8900	12.5700	110.0000	0.1300	10.5200	7.56835	39.8000	0.8900	6.2100	0.9700	20.0000	205.0000	17.0000	528.0000	1033.0000	641.0000	405.0000	1.3000	126.4000	92.2000
279	0	11.64	5	9.30	77.00	15.6856	5	0	0	0	1	1	1	1	45.9000	17.5000	12.3000	4.6800	0	0	38.9900	14.1200	8.4600	4.2800	16.8500	20.1200	174.0000	79.0000	1.1600	3.1500	6.0600	207.0000	0.2600	4.3200	3.72414	36.7000	0.6300	28.3000	0.7000	20.0000	193.0000	19.0000	512.0000	728.0000	229.0000	168.0000	3.0400	130.3000	98.7000
280	1	3.12	4	6.00	57.00	18.4672	4	0	0	1	1	0	1	0	50.9000	17.1000	11.7000	6.6600		0	34.0400	2.2800	0.5400	1.4300	2.2100	2.6800	64.5000	96.0000	6.4700	3.4300	19.4300	463.0000	0.3600	10.3400	1.59815	10.7000	0.3800	4.0500	0.3600	31.0000	216.0000	26.0000	255.0000	4001.0000	2416.0000	1079.0000	2.6900	136.9000	99.5000
281	0	79.56	4	16.00	115.00	12.0983	5	0	0	1	1	1	0	1	29.2000	15.4000	12.7000	7.0400	0	7-9	58.0300	7.4300	14.2400	8.4000	18.8500	0.8300	49.0000	118.0000	2.1200	4.1600	17.3100	424.0000	0.3200	13.8800	6.54717	86.8000	0.9200	5.5800	1.3600	51.0000	532.0000	50.0000	860.0000	1329.0000	858.0000	379.0000	2.2700	136.3000	96.8000
282	1	63.72	4	17.50	115.00	13.2325	5	0	0	1	1	1	1	1	45.3000	15.9000	13.9000	4.5100	0	0	296.2100	58.3400	1.5100	1.9900	5.8600	1.1800	146.0000	98.0000	0.4400	3.7300	7.5000	218.0000	0.2700	6.6300	15.0682	139.0000	0.8100	8.1200	0.6100	74.0000	409.0000	63.0000	175.0000	266.0000	60.0000	45.0000	3.9000	135.7000	101.5000
283	0	47.64	4	15.00	105.00	13.6054	5	0	0	1	1	1	1	0	38.0000	16.9000	11.8000	5.4700	0	0	193.9400	6.4200	1.8000	2.1000	3.2100	8.2500	27.5000	103.0000	3.9200	3.8000	13.5000	640.0000	0.2800	8.0700	2.05867	14.8000	1.2100	10.1000	1.1600	49.0000	454.0000	48.0000	223.0000	2527.0000	1645.0000	883.0000	1.7000	137.9000	100.6000
284	0	60.84	7	14.00	108.00	12.0027	6	0	0	0	1	1	1	1	33.5000	17.2000	13.4000	6.5900	0	0	42.0300	12.8400	3.0600	3.2400	3.3000	2.9100	109.0000	104.0000	0.9000	3.8900	9.3800	345.0000	0.2500	7.7800	8.64444	235.0000	1.2500	7.9400	2.4000	23.0000	312.0000	20.0000	251.0000	445.0000	530.0000	181.0000	1.3900	134.3000	97.2000
285	0	35.76	8	15.00	97.00	15.9422	7	2	3	1	1	1	1	1	37.0000	18.9000	13.2000	4.2100	0	0	110.8300	38.3400	4.3700	3.9000	7.2700	5.2500	65.2000	105.0000	1.8200	4.0800	5.8500	242.0000	0.1100	3.5900	1.97253	74.0000	0.8900	6.2100	0.9700	43.0000	284.0000	25.0000	698.0000	1623.0000	1171.0000	846.0000	0.8300	139.5000	102.1000
286	0	29.4	6	14.00	96.00	15.191	6	0	0	1	1	1	1	1	39.2000	16.3000	12.5000	6.5900	0	0	1184.6000	30.6300	3.8400	2.9500	8.2700	3.6900	197.0000	116.0000	3.6300	4.1100	22.1500	341.0000	0.9200	16.9700	4.67493	27.0000	1.3200	6.2800	1.2600	29.0000	384.0000	27.0000	168.0000	2461.0000	1969.0000	560.0000	3.3000	134.3000	91.8000
287	0	39.96	9	20.50	110.00	16.9421	8	2	3	1	1	0	0	1	46.5000	17.6000	26.3000	5.2200	0	0	69.2600	11.0700	2.3400	1.9900	4.3400	4.8700	146.0000	77.0000	3.2600	2.9800	26.1200	352.0000	0.2200	21.5600	6.6135	128.0000	0.9500	10.7000	1.1300	34.0000	387.0000	33.0000	108.0000	1506.0000	1231.0000	769.0000	0.9600	134.6000	103.3000
288	1	51.24	6	16.50	112.00	13.1537	6	0	0	1	1	1	1	0	33.0000	15.8000	14.3000	6.3200	0	0	175.6700	30.7900	3.5200	2.7900	5.6800	9.8600	67.6000	117.0000	1.8200	4.4200	12.2600	320.0000	0.1600	9.9000	5.43956	106.0000	1.2300	4.4700	0.6400	133.0000	223.0000	18.0000	37.0000	1203.0000	638.0000	396.0000	1.7900	135.1000	102.1000
289	0	15.12	6	8.50	78.00	13.9711	6	0	0	1	1	1	1	1	33.8000	18.3000	10.4000	5.0800	0	0	58.6800	7.8200	3.9500	4.5000	5.2700	4.3000	67.7000	116.0000	10.3400	4.5400	30.3100	865.0000	0.2100	17.5800	1.70019	36.7000	0.9000	7.7400	0.7000	149.0000	1528.0000	113.0000	4872.0000	6760.0000	2307.0000	1534.0000	3.1800	132.0000	98.2000
290	1	17.76	5	12.00	88.00	15.4959	5	0	0	0	1	1	1	1	38.0000	17.7000	12.4000	4.9200	0	1+	86.3800	59.3300	4.8800	3.3000	5.8800	7.3900	17.0000	119.0000	5.1700	6.5300	9.3800	443.0000	0.1000	3.1000	0.599613	8.6100	0.9200	8.1200	0.5300	129.0000	350.0000	39.0000	351.0000	4085.0000	1564.0000	1232.0000	2.0500	140.9000	107.2000
291	0	39.72	6	15.00	98.00	15.6185	6	0	0	1	1	0	1	1	32.6000	16.3000	12.6000	6.5900	0	+-	135.2100	12.9600	8.8400	8.6400	7.8600	12.8800	167.0000	112.0000	2.5400	4.2600	15.9800	379.0000	0.1700	12.4600	4.90551	181.0000	1.0400	9.2800	1.3100	44.0000	373.0000	24.0000	1032.0000	1848.0000	704.0000	650.0000	1.5900	138.9000	102.6000
292	0	15.36	3	10.00	79.00	16.0231	4	0	0	1	1	1	0	0	28.3000	18.1000	10.9000	6.3200		4-7	32.4300	3.6200	0.8100	2.1500	3.3000	2.6800	23.3000	78.0000	3.3600	2.8700	8.0800	904.0000	0.8400	2.9400	0.875	295.0000	0.9300	14.2000	0.6000	54.0000	422.0000	42.0000	1914.0000	2738.0000	425.0000	913.0000	2.1000	136.4000	105.1000
[truncated: 19 more columns]
