# Supplementary material for: Clinical indicators combined with S100A12/TLR2 signaling molecules to establish a new scoring model for coronary artery lesions in Kawasaki disease
Source: PLoS One. 2023 Oct 12;18(10):e0292653. doi: 10.1371/journal.pone.0292653 (PMC10569519; doi:10.1371/journal.pone.0292653)
Supplement: S2 Data — (XLSX) [file pone.0292653.s002.xlsx]

## Sheet: Sheet3
number	gender	age（m）	Hospitalization days	Fever days	assignment 2	assignment3	weight(kg)	height(cm)	BMI	rash	conjunctivitis	Lip/tongue	lymphadenitis	limbs	LCA	LAD	LCX	RCA	APTT	PT	TT	FIB	urinary occult blo	U-LEU	U-LEU	IFN-r	IL-6	IL-10	IL-2	TNF-α	IL-4	IL-17A	CRP	CRP2	HGB	Lymphocyte count	red blood cell count	white blood cell count	platelet count	Eosinophil count	Neutrophil count	NLR	IgM	IgG	IgA	CK	LDH	CK-ＭＢ	CD3+CD4+T
1	0	53.52	3	6	0	0	16.50	106.00	14.6849	1	1	1	1	0	2.74	6		5	33.5000	14.4000	13.8000	7.0200	0	0	0	4.5800	542.0700	19.3100	1.6700	2.4800	1.8900	6.8000	7.1800	8.6000	101.0000	3.8600	3.8500	10.6200	593.0000	0.0700	6.3300	1.6399	0.6900	5.0800	0.3000	61.0000	241.0000	24.0000	528.0000
2	0	53.16	4	7	2	3	16.50	107.00	14.4117	0	1	1	1	1				3.3	33.0000	15.0000	12.9000	7.9700	0	18-22	0	4.4300	258.8700	15.3300	3.0100	4.9800	2.4200	10.4100	156.0000	78.2000	111.0000	3.0600	4.2800	33.5500	420.0000	0.0200	28.2000	9.21569	1.6900	8.2300	1.4400	41.0000	305.0000	24.0000	559.0000
3	0	8.16	4	6	0	0	11.50	75.00	20.4444	1	0	1	1	1		3.62			40.0000	14.9000	12.7000	5.0700		0	0	2.9900	545.0500	13.0400	1.2900	1.1400	1.8300	0.0800	154.0000	44.6000	84.0000	5.5800	3.8300	16.1200	376.0000	0.6100	8.7400	1.56631	0.7100	7.0700	0.5300	45.0000	245.0000	21.0000	2621.0000
4	0	88.44	6	8	2	3	24.00	125.00	15.36	1	1	1	0	1				2.9	39.5000	14.7000	12.3000	6.9200	0	1+	1	1.1800	146.1800	9.3100	3.8600	8.8900	3.4700	0.0600	127.0000	193.0000	101.0000	0.9600	3.6800	17.8200	349.0000	0.1400	15.8900	16.5521	0.8600	10.2000	1.6600	29.0000	290.0000	19.0000	352.0000
5	0	136.44	9	9	2	3	45.00	145.00	21.4031	1	1	1	0	0	3.92	3.49		2.67	39.0000	14.8000	12.3000	6.6200	0	0	0	3.4500	19.5100	34.1600	3.0400	2.4500	1.8900	5.6000	256.0000	164.0000	114.0000	0.7700	4.1900	15.9100	88.0000	0.0300	14.6300	19	1.5300	11.2000	1.8600	76.0000	329.0000	17.0000	287.0000
6	0	8.04	5	5	0	0	9.50	71.00	18.8455	1	1	1	1	0		3.94		4.42	39.6000	15.6000	13.0000	6.6100		0	0	6.8700	159.3900	39.0800	2.1200	5.0100	2.1200	5.6300	49.0000	20.9000	91.0000	5.7100	3.4400	12.2800	540.0000	0.4600	5.3200	0.931699	0.7600	5.3000	0.3100	23.0000	238.0000	18.0000	657.0000
7	1	41.88	4	5	0	0	14.00	101.00	13.7241	1	1	1	1	1	3.03	3.47		2.88	33.5000	14.4000	13.8000	7.0200		0	0	7.2300	390.1400	16.8700	7.2000	7.1000	5.3200	13.2700	107.0000	30.7000	96.0000	2.3800	3.9000	17.6500	364.0000	0.0200	13.8700	5.82773	0.9600	7.0000	0.7400	19.0000	225.0000	16.0000	608.0000
8	1	7.32	4	4	0	0	8.50	69.00	17.8534	0	1	1	0	1	2.81				37.7000	16.0000	12.1000	3.2000		0	0	14.5000	42.2600	19.3500	5.8000	6.7900	5.4600	2.8000	8.8000	4.4200	89.0000	3.5000	3.3400	6.6200	352.0000	0.2600	2.6100	0.745714	0.2200	1.6700	0.2700	40.0000	319.0000	17.0000	174.0000
9	0	2.16	12	10	2	3	5.00	60.00	13.8889	1	0	1	1	1	5.19	2.71		6.43	40.6000	15.6000	11.9000	4.4000	0	0	0	1.5100	41.7900	12.8800	3.6500	7.3100	2.7700	0.3100	115.0000	53.4000	93.0000	2.8800	3.2500	32.5000	615.0000	0.0100	26.3300	9.14236	0.7600	6.4300	0.5200	79.0000	400.0000	43.0000	169.0000
10	0	89.52	5	6	0	0	22.00	124.00	14.308	1	1	1	0	1				2.65	28.0000	15.7000	12.1000	7.4700	0	0	0	123.9500	11.5100	1.2900	2.3900	2.2400	5.3300	8.5000	134.0000	46.7000	93.0000	1.9100	3.3400	14.4700	275.0000	0.1000	11.3500	5.94241	1.4200	11.2000	4.4300	41.0000	266.0000	26.0000	101.0000
11	0	80.64	8	7	2	3	27.00	124.00	17.5598	1	1	1	1	0	8.88	2.63		6.18	46.2000	14.0000	14.8000	4.6400	0	0	0	6.1200	188.3700	27.3700	5.4000	2.5400	3.0600	7.6800	71.6700	153.9600	119.0000	1.2900	4.3200	12.3400	220.0000	0.1100	9.9200	7.68992	0.9800	9.5100	1.6400	66.0000	538.0000	30.0000	401.0000
12	0	58.56	5	6	0	0	21.00	116.00	15.6064	1	1	1	1	1		2.58			30.8000	16.5000	13.0000	5.6400	0	0	0	0.7200	6.0600	3.4800	1.4800	2.4800	2.3600	1.3100	85.8000	26.0000	109.0000	2.7900	3.7800	12.9000	352.0000	0.2600	8.5700	3.07168	1.3600	8.5900	2.0100	103.0000	706.0000	100.0000	1146.0000
13	0	40.8	10	9	2	3	17.50	102.00	16.8205	1	1	1	1	0	3.2	4			27.0000	17.0000	11.2000	4.7800	0	0	0	2.6800	6.0600	13.1900	0.9900	1.2300	1.4200	0.8000	91.9000	126.0000	122.0000	0.4300	4.5400	3.8400	109.0000	0.0600	3.1900	7.4186	0.7500	8.4800	0.7100	87.0000	406.0000	30.0000	32.0000
14	0	33	4	4	0	0	18.00	101.00	17.6453	1	0	1	1	1				3.33	37.0000	16.0000	13.0000	6.2300	0	0	0	2.7800	481.4400	26.7500	3.9500	2.3400	4.0800	3.5300	82.7000	19.6000	106.0000	1.5600	3.9500	13.1200	246.0000	0.6100	10.5500	6.76282	0.6900	5.0800	0.3000	36.0000	446.0000	32.0000	528.0000
15	1	30.72	7	8	2	3	12.00	90.00	14.8148	1	1	1	0	1				4.97	37.2000	17.4000	12.6000	7.1900	0	0	0	7.1500	410.3800	28.2500	5.6100	5.0100	2.5300	1.1900	154.0000	9.7700	103.0000	7.4100	3.6700	29.5000	324.0000	0.1500	20.0200	2.70175	1.5100	7.2000	0.8600	17.0000	235.0000	13.0000	279.0000
16	0	45.72	5	6	0	0	17.00	102.00	16.3399	1	1	0	1	1	4.62	5.35			40.4000	15.7000	12.6000	7.4700	0	0	0	2.9100	25.7600	8.2800	3.6200	5.7600	3.4800	3.8400	160.0000	39.8000	112.0000	1.7100	3.8700	8.8300	375.0000	0.3900	5.9600	3.48538	1.1100	4.2000	0.8400	39.0000	200.0000	20.0000	504.0000
17	1	2.76	7	7	2	3	7.00	60.00	19.4444	1	1	1	1	0		2.54			29.0000	16.5000	12.1000	6.3300	0	0	0	120.1500	112.5900	52.7700	7.5400	62.0700	30.2600	325.7300	119.0000	63.4000	90.0000	4.4800	3.5400	10.1800	912.0000	0.9800	2.5000	0.558036	0.7400	7.7100	0.3500	45.0000	194.0000	26.0000	302.0000
18	0	64.44	4	5	0	0	17.00	110.00	14.0496	0	1	1	1	1		3.17			29.5000	19.3000	11.4000	4.2400	0	0	0	3.5700	333.5600	33.4400	3.8100	4.7100	4.0800	5.3600	27.3800	42.3000	111.0000	3.5200	4.4400	9.2600	811.0000	0.1900	4.9900	1.41761	1.5000	6.3300	1.0500	39.0000	554.0000	34.0000	50.0000
19	0	41.76	6	5	0	0	15.00	106.00	13.3499	1	1	1	0	1	2.84	3.34			29.9000	15.5000	12.0000	5.7700	0	0	0	4.3600	66.4300	33.6200	3.4400	5.5300	3.3000	3.9900	49.0100	24.1400	125.0000	4.6400	4.8000	10.8500	363.0000	0.7200	4.8800	1.05172	0.7400	6.2600	1.0000	34.0000	300.0000	32.0000	676.0000
20	0	15.48	13	9	2	3	10.00	90.00	12.3457	1	1	0	1	1		2.58		2.64	35.1000	15.0000	12.7000	7.4100		0	1	2.3300	4.6400	4.1000	3.4400	4.0100	8.3200	4.6000	10.3000	6.0000	103.0000	4.9300	3.8800	14.6800	827.0000	0.0000	8.6000	1.74442	0.5900	5.4800	0.3300	19.0000	244.0000	16.0000	59.0000
21	0	82.92	14	10	2	3	19.00	121.00	12.9773	1	1	1	0	1	3.92	9.16		8.16	30.2000	16.7000	11.4000	4.4500	0	0	0	2.8400	11.4700	7.9100	4.6500	4.0100	3.9600	3.2200	47.0000	5.8000	98.0000	3.6000	3.6100	13.2200	390.0000	0.1400	8.9900	2.49722	1.5900	25.7000	2.9000	50.0000	232.0000	28.0000	1273.0000
22	0	34.32	6	7	2	3	12.50	94.00	14.1467	1	1	1	0	1	3.26	2.69			40.5000	16.2000	11.1000	5.2200	0	0	0	3.6800	103.4100	24.4300	3.2000	3.5300	3.0000	3.8400	78.2000	35.3000	83.0000	3.1000	4.7900	11.4300	357.0000	0.9700	6.7900	2.19032	0.7200	5.1300	0.7000	17.0000	204.0000	12.0000	1243.0000
23	0	46.68	6	6	0	0	12.00	92.00	14.1777	1	1	1	1	0				2.52	40.0000	16.3000	13.0000	6.3300	0	0	0	18.3600	1787.1200	32.2400	5.4900	7.7100	4.6600	12.9700	24.4000	14.8500	115.0000	3.6600	4.0500	6.7500	484.0000	0.7400	1.9000	0.519126	0.7400	7.7100	0.3500	127.0000	462.0000	70.0000	194.0000
24	0	45.12	4	5	0	0	17.50	107.00	15.2852	1	1	1	0	1	4.24	4.6			33.6000	16.8000	10.7000	6.1200	0	0	0	1.0300	74.2400	6.6100	1.2200	4.6900	1.4000	1.7200	50.6000	13.0000	107.0000	2.3400	4.0700	8.6600	373.0000	0.3400	5.0700	2.16667	1.0100	7.8700	0.8200	109.0000	325.0000	55.0000	149.0000
25	0	150.24	5	4	0	0	45.50	165.00	16.7126	1	1	1	1	0		2.7			35.1000	15.0000	12.7000	7.4100	1+	0	0	4.1400	19.5200	6.8100	3.1100	3.4200	2.5100	4.1500	40.1000	12.5000	135.0000	1.9900	4.5100	3.7900	246.0000	0.0500	1.4400	0.723618	0.5100	8.1300	2.0900	91.0000	210.0000	24.0000	945.0000
26	1	15.6	4	5	0	0	9.00	85.00	12.4567	1	0	1	1	1			2.6		21.2000	18.8000	11.0000	5.6700		0	0	4.2100	243.7900	14.2900	3.8400	5.8600	3.4300	4.6800	11.4000	1.4000	99.0000	5.8500	3.6300	18.5900	924.0000	0.0800	11.4800	1.96239	1.3400	25.4000	0.5400	23.0000	356.0000	19.0000	270.0000
27	0	66.6	5	6	0	0	22.00	124.00	14.308	1	1	1	0	1	2.59				36.3000	18.9000	12.6000	2.3200	0	0	0	3.4500	8.2800	8.7400	3.5800	5.3000	3.7800	4.1500	3.9400	2.0100	122.0000	2.7900	4.4700	3.9700	126.0000	0.0300	0.9900	0.354839	1.0000	11.0000	1.0000	133.0000	768.0000	130.0000	57.0000
28	0	38.28	4	7	2	3	13.50	93.00	15.6087	1	1	1	1	0		3.36			25.5000	18.0000	13.0000	5.0700	0	0	0	3.0300	43.0300	10.0200	3.7600	3.8900	3.9600	4.7500	31.6000	26.0000	102.0000	2.6100	3.6500	5.1600	405.0000	0.1500	2.0800	0.796935	0.5900	9.9300	0.8100	103.0000	382.0000	54.0000	1566.0000
29	0	10.08	8	7	2	3	9.00	70.00	18.3673	0	1	1	1	1				2.95	40.6000	18.1000	11.9000	3.0000	0	0	0	13.0200	246.7400	228.4600	2.8300	2.8200	2.5100	2.2700	31.4000	99.7000	94.0000	1.8400	3.4900	6.3700	167.0000	0.0700	4.3200	2.34783	0.5800	3.2800	0.2800	34.0000	249.0000	19.0000	1334.0000
30	0	42.72	13	9	2	3	12.50	93.00	14.4525	1	1	1	0	0	3.29	4.1		3.37	34.0000	17.3000	12.4000	5.9200		0	0	2.4600	21.4800	6.8100	2.8700	2.7000	2.8200	2.9100	130.0000	56.4000	92.0000	1.9100	3.6400	20.5000	426.0000	0.2100	17.1800	8.99476	0.9300	13.2000	1.8200	21.0000	291.0000	18.0000	111.0000
31	0	19.56	5	6	0	0	12.50	85.00	17.301	1	1	1	0	1		3.65			27.2000	16.9000	13.4000	5.9200		0	0	2.9800	96.2100	7.6700	3.5400	4.4200	3.2800	1.6000	26.4000	10.2100	97.0000	5.0700	3.7500	8.1300	473.0000	0.1600	1.9200	0.378698	0.7600	6.4300	0.5200	34.0000	412.0000	30.0000	169.0000
32	1	22.92	4	8	2	3	12.50	86.00	16.901	1	1	0	1	1		2.6			33.7000	16.2000	13.5000	6.5600	0	0	0	2.4600	123.4800	15.0100	2.8700	4.7100	2.7600	3.0600	146.0000	78.8000	108.0000	3.4000	4.0700	15.6500	311.0000	0.2900	11.2400	3.30588	1.1800	6.5700	1.0400	19.0000	198.0000	15.0000	1068.0000
33	0	115.08	7	6	0	0	37.00	145.00	17.5981	1	1	1	0	0		2.9			34.0000	16.7000	12.4000	3.1500	+-	1+	1	3.0300	742.2000	28.6300	3.7600	5.6500	3.5400	6.1000	93.4000	166.0000	144.0000	1.2400	5.1400	13.6000	334.0000	0.0100	12.0900	9.75	0.3600	6.3100	2.0200	10.0000	192.0000	9.0000	302.0000
34	0	52.92	5	5	0	0	17.50	122.00	11.7576	1	1	1	1	0		2.6			33.2000	16.4000	14.1000	7.3300	0	0	0	2.2600	99.6300	37.9800	2.1800	3.9200	1.7100	0.4100	84.0000	33.0500	120.0000	5.1200	4.4900	13.3400	557.0000	0.2900	7.1900	1.4043	1.5900	25.7000	2.9000	35.0000	395.0000	28.0000	402.0000
35	0	25.32	6	5	0	0	11.00	90.00	13.5802	1	1	1	1	1	5	2.5		2.6	30.7000	20.3000	12.4000	3.0600	0	0	0	10.7500	20.9600	8.5600	3.9500	43.7900	4.2600	4.4500	3.7000	1.3700	95.0000	3.4800	3.3900	11.8400	816.0000	0.0100	6.9600	2	1.9800	24.2000	0.6000	37.0000	454.0000	28.0000	278.0000
36	1	18.6	5	6	0	0	10.50	84.00	14.881	1	1	1	0	1		2.71		3.78	22.2000	17.8000	10.5000	3.9200		1+	1	25.4400	103.4600	47.9400	4.0700	4.1000	4.2000	2.1800	67.2000	13.3000	99.0000	3.4700	3.6300	13.6400	331.0000	0.0500	9.8400	2.83573	1.0200	7.5200	0.8900	38.0000	402.0000	32.0000	1224.0000
37	0	4.32	7	8	2	3	8.10	66.50	18.3165	0	1	1	1	1				2.9	35.7000	16.5000	13.6000	4.7900		0	0	21.5600	356.8300	142.5300	5.9800	62.8600	4.1700	16.3700	40.5000	28.9000	98.0000	2.7400	3.8400	9.4300	214.0000	0.0300	5.9200	2.16058	0.4100	2.2700	<0.27	44.0000	277.0000	14.0000	793.0000
38	0	34.92	16	11	2	3	13.00	97.00	13.8166	1	1	1	0	0	8.8	11		9.1	34.0000	16.7000	12.4000	3.1500		0	0	23.4600	193.5800	19.6900	1.4200	2.1200	1.8300	0.1700	49.0000	28.9000	91.0000	5.7100	3.4400	12.2800	540.0000	0.4600	5.3200	0.931699	0.5800	3.2800	0.2800	35.0000	395.0000	28.0000	659.0000
39	1	49.56	5	7	2	3	15.50	106.00	13.7949	1	1	1	1	1	2.5	3.67		3.03	31.7000	15.1000	13.4000	6.6600	0	0	0	4.3000	58.6800	7.8200	3.9500	6.4600	4.5000	6.6900	64.0000	21.9000	102.0000	2.3700	3.8400	10.5700	328.0000	0.1700	6.8500	2.8903	2.1800	5.5200	1.4800	20.0000	250.0000	16.0000	1031.0000
40	0	8.16	4	5	0	0	10.50	51.00	40.3691	1	0	1	1	1	2.88				31.2000	15.6000	11.8000	5.4700	0	0	0	2.0600	15.9200	4.7200	3.4400	2.6200	2.4700	7.8800	73.7000	14.0000	96.0000	1.6400	3.7400	12.3800	470.0000	0.7000	9.5200	5.80488	0.7100	2.7500	0.6500	57.0000	284.0000	28.0000	137.0000
41	0	5.16	7	6	0	0	7.50	68.00	16.2197	1	1	1	0	1	4.8	8.5		3.2	32.0000	14.3000	9.9000	9.5500		0	0	2.1600	778.9000	105.5100	1.4200	1.8500	1.8900	0.0800	119.0000	18.6600	107.0000	5.8000	4.1300	21.9500	523.0000	1.2400	12.3200	2.12414	0.6500	4.9600	0.5500	46.0000	247.0000	24.0000	2741.0000
42	0	7.32	7	7	2	3	7.50	69.00	15.753	1	1	1	0	1	2.59	2.75	6.1		30.6000	19.7000	12.8000	2.8100		0	0	11.7100	99.6300	10.6800	1.1700	1.4100	1.4200	1.0500	15.3000	5.7100	93.0000	7.0600	3.9600	17.9200	322.0000	2.7700	6.3900	0.905099	1.7500	8.3100	0.6400	17.0000	253.0000	12.0000	2984.0000
43	0	34.44	10	8	2	3	13.10	96.00	14.2144	1	1	1	1	0	2.9	4.2			36.7000	16.3000	12.6000	7.0200	0	0	0	8.9300	379.8100	193.3400	5.4200	9.0300	2.4700	10.3300	119.0000	119.0000	107.0000	0.5100	3.8900	9.4800	250.0000	0.0500	8.7000	17.0588	0.7200	5.0400	0.7800	19.0000	225.0000	17.0000	66.0000
44	0	78.36	7	6	0	0	21.00	120.00	14.5833	1	1	1	0	1	3.5				33.8000	15.6000	12.6000	8.2900	0	0	0	8.5100	166.2500	16.7000	10.7500	10.4700	11.5400	1.7000	83.3000	41.7000	111.0000	1.3600	4.0600	14.5000	231.0000	0.1900	11.7100	8.61029	0.5900	9.9300	0.8100	57.0000	244.0000	19.0000	528.0000
45	0	36	7	5	0	0	16.00	98.00	16.6597	0	1	1	1	1		3.46			36.2000	16.5000	12.1000	8.2900	0	1+	1	17.9400	348.8900	12.2000	4.6200	6.3200	3.5500	8.8000	184.0000	77.7000	102.0000	2.1200	3.8700	10.4600	223.0000	0.0700	7.7000	3.63208	1.5900	25.7000	2.9000	26.0000	242.0000	22.0000	517.0000
46	0	28.32	8	7	2	3	14.50	98.00	15.0979	1	1	1	0	1	4.64				44.0000	16.6000	11.9000	5.0800	3+	1+	1	5.9300	40.1500	54.1700	5.4200	6.6000	4.7300	14.5800	88.3000	49.2000	98.0000	1.7500	3.7500	31.8200	89.0000	0.0100	29.1300	16.6457	2.0700	15.5000	1.7800	40.0000	287.0000	39.0000	85.0000
47	0	3.96	13	9	2	3	7.50	71.00	14.878	1	1	1	1	0				3	38.8000	16.4000	12.1000	5.2200	0	2+	1	2.4700	9.0400	3.4100	1.4200	3.2000	1.4800	0.0800	118.0000	182.0000	90.0000	1.5800	3.5100	9.8500	60.0000	0.3800	7.2700	4.60127	0.3800	4.0200	0.2700	107.0000	390.0000	41.0000	352.0000
48	1	5.4	13	10	2	3	8.50	66.00	19.5133	1	0	1	1	1				5	49.7000	16.9000	13.7000	5.7300	0	0	0	4.3000	425.5300	28.1400	3.3100	3.4100	3.9100	9.4000	200.0000	113.3000	102.0000	3.4000	3.7500	23.3400	84.0000	0.3400	18.2500	5.36765	0.3600	2.5900	0.3200	70.0000	420.0000	67.0000	1554.0000
49	0	48.72	6	8	2	3	18.50	102.00	17.7816	1	1	1	0	1		2.55			76.7000	15.9000	17.3000	8.2900	0	0	0	5.2000	4740.5000	36.2900	5.9500	14.2600	5.0900	8.1400	256.0000	62.3000	96.0000	2.8100	3.6700	18.5800	405.0000	0.0300	14.3500	5.10676	1.0900	19.4000	1.0400	13.0000	280.0000	12.0000	1071.0000
50	1	61.44	8	7	2	3	14.50	106.00	12.9049	1	1	1	1	1		3.01			38.8000	15.8000	12.8000	7.9300	0	0	0	4.2900	21.7200	31.2000	1.4800	4.1900	1.4800	2.1300	186.0000	95.9000	112.0000	2.2400	4.1600	14.9500	430.0000	0.0200	11.7300	5.23661	1.2300	8.4500	2.0600	27.0000	270.0000	19.0000	659.0000
51	0	65.76	3	4	0	0	19.50	118.00	14.0046	1	1	1	1	0	4.3				33.1000	17.0000	10.5000	6.6000	0	0	0	1.2900	26.8700	3.4800	1.1100	2.9300	1.8300	0.5000	77.3000	19.5000	103.0000	2.1500	3.9500	9.2200	349.0000	0.5100	5.6900	2.64651	1.5600	9.2300	1.4500	70.0000	627.0000	50.0000	113.0000
52	0	5.4	5	5	0	0	8.00	66.00	18.3655	1	1	1	0	1	3	3.6			49.7000	16.9000	13.7000	5.7300	0	0	0	4.8700	123.9500	11.5100	1.2900	2.3900	2.2400	5.3300	91.4000	32.8000	80.0000	3.5100	3.3500	5.8400	559.0000	0.1600	1.7000	0.48433	0.7100	2.7500	0.6500	26.0000	330.0000	24.0000	2161.0000
53	0	50.88	9	7	2	3	14.50	105.00	13.1519	0	1	1	1	0		3			41.4000	17.0000	14.8000	6.3200	0	3+	1	14.1100	532.8600	111.7200	9.9700	24.1400	2.9500	22.2000	44.5000	67.6000	138.0000	1.5300	4.9900	19.4000	397.0000	0.1700	17.2800	11.2941	1.1300	7.3800	1.1900	17.0000	278.0000	15.0000	45.0000
54	0	13.44	5	7	2	3	8.50	74.00	15.5223	0	1	1	0	1	3.88				35.7000	15.6000	11.2000	6.6600	0	0	0	6.3600	150.4200	133.8000	2.8300	5.3200	2.4700	7.5800	108.0000	34.6000	105.0000	7.5200	4.1400	10.5800	462.0000	0.4300	1.9800	0.263298	1.0300	3.8000	0.4000	158.0000	463.0000	64.0000	46.0000
																																0.3500
[truncated: 25 more columns]
